# Supplementary material for: Glutathione determines chronic myeloid leukemia vulnerability to an inhibitor of CMPK and TMPK
Source: Commun Biol. 2024 Jul 10;7:843. doi: 10.1038/s42003-024-06547-1 (PMC11237035; doi:10.1038/s42003-024-06547-1)
Supplement: Supplementary file 4 — Supplementary Data 1 [file 42003_2024_6547_MOESM4_ESM.xlsx]

## Sheet: Figure 1
1c	32D	dTTP		dCTP
		NT	JMF4073	NT	JMF4073
	Replicate 1	100	55.1014	100	49.0213
	Replicate 2	100	55.419	100	53.865
	Replicate 3	100	53.0605	100	49.9183
1c	293T	dTTP		dCTP
		NT	JMF4073	NT	JMF4073
	Replicate 1	100	76.7802	100	52.6284
	Replicate 2	100	64.9708	100	72.1256
	Replicate 3	100	71.9634	100	37.3404

## Sheet: Figure 2
Figure 2b
	Untransformed				WT-Bcr-Abl				T315I-Bcr-Abl
JMF4073 (mM)	0	1	2	5	0	1	2	5	0	1	2	5
Replicate 1	100	80.74	67.24	26.41	100	5	1	-1.08	100	69	12	19
Replicate 2	100	95.63	95.4	55.58	100	32.8138	9.01356	0.13	100	70	38	10
Replicate 3	100	110	71	32	100	24	19	0	100	66.4746	34.0126	9.06695
Figure 2d
	Untransformed					WT-Bcr-Abl					T315I-Bcr-Abl
5-FU (nM)	0	50	100	200	400	0	50	100	200	400	0	50	100	200	400
Replicate 1	100	73.4167	72.9576	35.4417	6.09563	100	107.177	65.5177	39.9892	24.7745	100	84.5813	62.3323	35.7891	15.0429
Replicate 2	100	117.13	93.7766	92.003	36.2787	100	94.9972	99.8323	67.384	56.1347	100	83.5736	96.9038	57.1142	14.7128
Replicate 3	100	106.182	105.148	84.6699	21.177	100	84.194	74.733	54.7054	30.6822	100	80.5085	91.1488	42.6177	7.82486
Replicate 4	100	85.6469	51.3899	48.1556	24.9913	100	79.9956	69.6887	48.7266	26.6217	100	76.4058	80.2051	58.9854	11.0955
Figure 2d
	Untransformed					WT-Bcr-Abl					T315I-Bcr-Abl
AraC(μM)	0	0.25	0.5	1	2	0	0.25	0.5	1	2	0	0.25	0.5	1	2
Replicate 1	100	80.5922	32.0177	12.3749	4.92872	100	45.2109	24.4529	7.23821	1.53497	100	91.0147	23.443	4.47866	0.825752
Replicate 2	100	25.4877	10.1455	4.29747	-0.80768	100	73.8346	41.8769	10.5227	1.96436	100	59.6875	24.5051	5.14935	1.3128
Replicate 3	100	20.7295	8.81071	2.7153	-0.47485	100	101.332	43.1257	12.1803	2.05935	100	56.2982	17.9316	3.23063	0.878815
2e	WT-Bcr-Abl-32D				2f	T315I-Bcr-Abl-32D
	Days	Vehicle	JMF4073			Days	Vehicle	JMF4073
	24	1				21	1
	24	1				22	1
	24	1				24		1
	30	1				25	1	1
	32	1				26
	33		1			27		1
	35	1	1			28
	36	1				29	1
	40		1			29	1
	40		1			30		1
	40		1			30		1
	48		1			31	1
	68		0			32	1
						61		1
						80
						84		1

## Sheet: Figure 3
3a	dNTP pool
	Untransformed				WT-Bcr-Abl				T315I-Bcr-Abl
	dATP	dTTP	dCTP	dGTP	dATP	dTTP	dCTP	dGTP	dATP	dTTP	dCTP	dGTP
Replicate 1	4.25	14.48	7.77	1.69	1.11	11.69	3.33	0.81	6.39	23.42	13.32	3.07
Replicate 2	2.57	20.05	18.96	1.97	0.73	3	1.47	0.34	3.67	15.09	17.2	2.84
Replicate 3	1.9	28.29	1.27	1.3	1.9	9.33	5.9	1.79	5.07	37.84	8.2	3.59
3b	Replication speed (kb/min)				3c	Relative CellROX Green intensiry (mean)
	Untransformed	WT-Bcr-Abl	T315I-Bcr-Abl			Untransformed	WT-Bcr-Abl	T315I-Bcr-Abl
	0.699265	0.608235	0.895882		Replicate 1	100	56.3368	118.171
	0.951912	0.339706	0.730882		Replicate 2	100	67.9802	100.374
	0.97	0.334118	1.03147		Replicate 3	100	82.2607	103.817
	1.07338	0.500735	0.911471
	1.33632	0.617206	1.54206		3d	Relative GSSG level %
	0.961324	0.511912	1.83427			Untransformed	WT-Bcr-Abl	T315I-Bcr-Abl
	1.145	0.608676	0.890147		Replicate 1	100	17.6858	51.5481
	0.917353	0.271471	1.15794		Replicate 2	100	28.6785	59.6575
	0.671176	0.185588	0.266765		Replicate 3	100	16.1672	70.6741
	2.00618	0.604853	0.733529
	1.20544	0.646471	0.801618		3e	Relative GSH and GSSG level			(GSH+GSSG in Untransformed cells are defined as 100 % in each replicate)
	2.31235	0.896912	0.660294			Untransformed		WT-Bcr-Abl		T315I-Bcr-Abl
	1.02426	0.432941	0.607353			GSH	GSSG	GSH	GSSG	GSH	GSSG
	0.975	0.316618	0.858088		Replicate 1	96.7888	3.21123	26.7118	0.567932	48.0954	1.65533
	1.02941	0.750147	0.784559		Replicate 2	95.9671	4.03286	43.5795	1.15656	77.2566	2.4059
	1.00338	0.448088	0.891471		Replicate 3	96.1849	3.81506	32.5285	0.616786	60.0751	2.69626
	1.33147	0.472941	0.780441
	1.70029	0.324706	0.953676		3f	13C abundance
	1.28706	0.414853	0.868382			WT-Bcr-Abl
	1.07691	0.443824	0.642353			m+0	m+1	m+2	m+3	m+4	m+5	m+6	m+7	m+8	m+9	m+10
	1.10529	0.400882	0.841029		Replicate 1	88.84	0	0	1.05	0	10.11	0	0	0	0	0
	0.519118	0.268088	0.733971		Replicate 2	77.2033	0	0	3.18	0	19.6167	0	0	0	0	0
	1.31897	0.288529	0.948235		Replicate 3	87.61	0	0	1.52	0	10.87	0	0	0	0	0
	1.32485	1.11647	0.68		Replicate 4	83.315	0	0	0	0	16.685	0	0	0	0	0
	1.12485	0.32	1.34647		Replicate 5	72.845	0	0	0	0	27.155	0	0	0	0	0
	1.51324	0.759118	0.735735			T315I-Bcr-Abl
	0.937941	0.585	0.966471			m+0	m+1	m+2	m+3	m+4	m+5	m+6	m+7	m+8	m+9	m+10
	0.883382	0.624412	0.820882		Replicate 1	67.3	0	0	1.17333	0	31.5267	0	0	0	0	0
	0.620882	0.680147	0.760588		Replicate 2	57.8433	0	0	1.46667	0	40.69	0	0	0	0	0
	0.710882	0.334412	1.03927		Replicate 3	57.66	0	0	1.45	0	40.89	0	0	0	0	0
	0.923235	0.834853	0.69		Replicate 4	66.26	0	0	0	0	33.74	0	0	0	0	0
	1.45691	0.401176	0.396471		Replicate 5	67.465	0	0	0	0	32.535	0	0	0	0	0
	0.652353	0.578971	2.17853
	0.877647	0.559706	1.07765
	1.13559	0.418529	1.00147
	1.22397	0.173824	0.848235
	1.31471	0.447206	1.23147
	2.05971	0.578971	0.993971
	2.60838	0.563971	0.722059
	3.02235	0.542647	0.7825
	2.29706	0.531029	1.56824
	1.88015	0.371471	1.78103
	2.0025	0.333382	1.18074
	1.71603	0.347794	0.613382
	1.46162	0.530882	0.985735
	1.38221	0.872941	0.483676
	1.82323	0.643529	0.819706
	1.20147	0.692059	0.711471
	0.714118	0.567353	0.655735
	0.605294	0.451176	0.800147
	0.770147	0.761912	0.945
	0.851176	0.491765	0.947941
	0.635588	0.362794	1.18603
	0.710294	0.435882	0.630588
	0.609412	0.559853	1.22324
	0.480441	0.222206	1.50426
	0.872059	0.365	0.754559
	1.11427	0.724853	0.913971
	0.438235	0.572059	0.866765
	0.551618	0.414706	0.832059
	0.740735	0.500588	0.458824
	0.304412	0.4025	0.755294
	1.20853	0.511765	1.64868
	0.797941	0.361029	0.847206
	1.15809	0.324412	0.792647
	1.18132	0.628529	0.866765
	0.77	0.464412	0.924706
	1.08368	0.508382	0.725735
	1.32118	0.114706	0.640294
	0.946765	0.266765	1.17456
	1.07676	0.759265	0.651176
	1.07882	0.254559	0.763824
	1.11471	0.528382	0.773235
	0.855882	0.590588	0.519412
	1.12456	0.712353	0.696176
	0.827941	0.792647	0.594706
	0.908529	0.668382	0.850588
	1.24632	0.240441	0.882941
	0.731471	0.613529	0.493382
	0.676176	0.555735	1.42059
	1.07427	0.594118	0.706765
	1.15309	0.546618	1.63985
	1.01515	0.985735	0.800588
	0.827941	0.407941	1.19162
	0.833824	0.374412	0.360294
	1.4725	0.208235	0.726176
	1.11191	0.478088	1.58706
	1.09706	0.498235	0.811176
	0.790294	0.754559	1.05676
	1.27706	0.414265	1.51676
	2.33706	0.597059	1.50544
	0.655588	0.337353	1.01485
	1.59559	0.406176	0.964706
	1.12706	0.2925	0.496029
	1.43956	0.543971	0.846176
	0.956618	0.311324	0.727794
	0.945294	0.725735	0.770294
	0.9625	0.781176	0.534412
	1.19456	0.711176	0.629118
	1.58779	0.302206	0.710147
	2.0325	0.324412	1.50838
	1.56853	0.509118	0.950294
	1.65294	0.412353	0.626176
	1.26868	0.580588	0.555
	1.53132	0.426176	0.685882
	0.678676	0.478088	0.728676
	1.66559	0.440294	0.639118
	1.33103	0.377206	0.503235
	1.58265	0.522941	0.641324
	1.32073	0.405588	0.409265
	0.936471	0.431912	0.683088
	1.78309	0.273676	0.602206
	1.20765	0.364265	0.517206
	1.34926	0.147353	0.843971
	1.60132	0.304118	0.724706
	1.16412	0.414265	0.826912
	1.52971	0.334118	1.21677
	1.26882	0.324412	0.887794
	0.730441	0.414853	1.06574
	0.953235	0.263971	1.09971
	1.22603	0.254706	0.597353
	1.45529	0.347794	0.668824
	1.10412	0.362794	1.10721
	1.69235	0.392206	0.672794
	1.13279	0.491765	0.915294
	1.26662	0.254706	1.07471
	1.42059	0.213382	0.630147
	1.34809	0.345294	0.545441
	0.823382	0.160294	0.912353
	0.618235	0.226765	1.10074
	1.21265	0.233382	0.779853
	0.470588	0.226765	1.34397
	1.83029	0.316912	0.781765
	0.837206	0.509559	0.461324
	1.02691	0.200441	1.31838
	0.714559	0.2	0.539853
	1.34044	0.382941	1.19279
	1.10059	0.337794	1.00618
	1.21971	0.251471	0.801618
	0.959706	0.257941	0.6375
	1.49485	0.214118	0.866029
	1.39971	0.302206	0.445735
	1.20309	0.278971	0.978382
	0.884706	0.233382	0.896176
	1.38162	0.342059	0.910294
	1.41132	0.247206	0.647353
	1.40853	0.272206	1.25676
	1.14823	0.273824	0.888676
	1.39427	0.278235	0.989706
	0.977941	0.227206	0.835882
	1.05603	0.303824	0.657941
	1.16941	0.241912	0.783088
	1.68397	0.279118	1.54706
	1.25397	0.337353	1.20721
	0.689118	0.171765	0.7825
	1.17647	0.46	2.57073
	1.24221	0.218676	0.961618
	1.29338	0.652353	1.20912
	1.07971	0.387647	1.41176
	1.21559	0.256471	1.51294
	1.21735	0.227941	0.968824
	0.724853	0.584559	1.16132
	0.625	0.2575	0.811324
	0.788382	0.388824	0.896176
	0.558088	0.610735	0.716324
	0.516618	0.32	0.623088
	1.99662	0.313824	0.779412
	1.31676	0.995294	0.787206
	0.844853	0.485294	1.04088
	0.833088	0.6025	0.944706
	0.796324	0.173382	1.32265
	0.824265	0.311324	0.48
	0.838235	0.438676	1.17573
	0.82	0.194118	2.54574
	0.748235	0.229412	1.06118
	0.986324	0.316912	0.915294
	0.741471	0.454118	0.448824
	1.38985	0.345882	1.4275
	0.8875	0.316912	0.569706
	1.13279	0.226765	0.894559
	0.889559	0.281324	0.727941
	0.806618	0.245147	0.654706
	0.7825	0.2925	0.654706
	0.456176	0.473529	0.502941
	0.986765	0.307059	0.891176
	0.998382	0.358382	0.789559
	0.984412	0.333382	0.652794
	1.03662	0.22	1.67412
	0.928529	0.661471	0.674853
	0.862647	0.242647	1.40779
	0.736765	0.251765	0.662059
	1.03618	0.351765	0.795588
	0.793235	0.245294	1.09088
	0.615294	0.254559	1.31103
	0.511029	0.247647	0.534559
	0.836029	0.338529	0.504265
	0.539118	0.369706	0.517941
	0.630735	0.226618	0.897059
	0.490735	0.650441	1.08985
	0.906176	0.658235	0.866029

## Sheet: Figure 4
4c	RT-qPCR
	Untransformed							WT-Bcr-Abl							T315I-Bcr-Abl
	PSAT1	SHMT2	SLC1A1	SLC7A8	GSTA4	MGST2	MGST3	PSAT1	SHMT2	SLC1A1	SLC7A8	GSTA4	MGST2	MGST3	PSAT1	SHMT2	SLC1A1	SLC7A8	GSTA4	MGST2	MGST3
Replicate 1	1	1	1	1	1	1	1	0.796689	1.43237	1.10831	0.272008	0.792397	1.15314	0.859587	1.22557	1.97547	22.1469	21.2316	0.055468	0.066343	0.249806
Replicate 2	1	1	1	1	1	1	1	0.76	0.907528	1.0943	0.151747	0.40413	0.948237	0.579705	1.45	2.35538	9.30765	24.4312	0.044471	0.201269	0.254893
Replicate 3	1	1	1	1	1	1	1	0.857394	0.97	1.21262	0.34418	1.27893	1.71832	1.29133	1.07144	2.01	11.0173	11.0152	0.140682	0.700229	0.397588
4f	RT-qPCR							4i	Replication speed (kb/min)
		shLacZ		shATF4					shLacZ	shATF4
		PSAT1	SHMT2	PSAT1	SHMT2				0.919804	0.888725
	Replicate 1	1	1	0.327414	0.355219				0.576373	1.29549
	Replicate 2	1	1	0.303851	0.425267				0.579608	1.65382
	Replicate 3	1	1	0.330442	0.353103				0.467255	0.340882
									0.516961	0.295
4g	RT-qPCR	SHMT2 expression		dTTP level%					0.562549	0.594412
		shLacZ	shSHMT2	shLacZ	shSHMT2				0.45402	0.519118
	Replicate 1	1	0.16	100	41.4513				0.726373	0.467941
	Replicate 2	1	0.2	100	19.9379				0.727549	0.313824
	Replicate 3	1	0.22	100	63.6989				1.3952	0.198824
									0.558235	0.312647
4h	T315I-Bcr-Abl								0.819902	0.427353
		GSH%							0.390784	0.216275
		shLacZ	shATF4						0.412451	0.350392
	Replicate 1	100	63.1484						1.06824	0.363529
	Replicate 2	100	48.8546						0.220196	0.203431
	Replicate 3	100	39.1625						0.641961	0.879118
									0.498627	0.624314
									0.446667	0.313431
									0.490294	0.714902
									0.521078	0.201471
									0.534804	0.207059
									0.621176	0.287157
									0.541078	0.352745
									0.616569	0.45451
									0.995588	0.542157
									0.517647	0.355098
									0.606471	0.232941
									0.40549	0.579608
									0.873333	0.295
									0.598235	0.355196
									0.468235	0.312941
									0.577745	0.414216
									0.886275	0.271471
									0.589608	0.117353
									0.499804	0.220196
									0.362647	0.350392
									1.57431	0.580098
									0.416667	0.35598
									0.60902	0.388824
									0.380098	0.086961
									0.456765	0.719118
									0.608137	0.208627
									0.414608	0.316569
									0.625	0.163137
									0.620588	0.414118
									0.511275	1.00167
									0.597255	0.513824
									0.482549	0.358824
									0.592451	0.179118
									0.939412	0.152255
									1.76549	0.155686
									0.882549	0.420294
									0.614216	0.265196
									1.21314	0.757549
									0.850294	0.43598
									0.820392	0.143824
									0.653627	0.214608
									0.980392	0.252843
									0.635784	0.159314
									0.760098	1.29794
									0.577745	1.42088
									1.25647	0.91098
									1.14814	0.819804
									1.08206	1.53784
									0.798627	0.710686
									0.833137	0.397549
									0.804608	0.465784
									0.735294	0.471863
									0.863431	0.141569
									1.2352	0.213824
									0.522157	0.49451
									0.686961	0.128922
									0.744902	0.245098
									0.897549	0.236667
									0.596863	0.355098
									0.550098	0.30451
									0.654804	0.312647
									1.53373	0.530392
									0.77098	0.215294
									0.730784	0.395882
									1.00529	0.266667
									0.734118	0.652647
									1.31078	0.43598
									1.04461	0.521275
									0.820882	0.244902
									1.21686	0.324902
									1.06667	0.634706
									0.387451	0.425196
									0.729804	0.285392
									0.45951	0.52
									0.731275	0.613137
									1.48245	0.530294
									1.08029	0.585196
									1.19029	0.572059
									1.12323	0.547941
									0.425098	0.329412
									0.366667	0.856373
									0.878431	0.651176
									0.443333	1.09284
									0.944412	0.507549
									0.737451	0.791078
									0.766863	1.00676
									0.413137	0.801275
									0.673627	1.01637
									0.671569	0.916373
									0.418039	0.906373
									0.903333	1.12686
									0.811471	1.02353
									1.19157	0.911863
									2.29049	0.959804
									0.891373	1.22833
									0.638333	1.35098
									0.798627	0.647451
									0.499706	0.463824
									0.417157	0.275784
									0.665294	0.394314
									1.36412	0.420294
									1.08451	0.155686
									1.36196	0.152941
									0.925882	0.288235
									1.26588	0.094412
									1.18814	0.490098
									0.957941	0.191765
									1.19196	0.557353
									1.60618	0.383039
									0.923235	0.557451
									0.898725	0.313529
									0.657745	0.627059
									0.902745	0.568137
									0.878922	0.552255
									1.04755	0.582843
									0.836471	0.347157
									0.668235	0.502745
									1.33961	0.825784
									1.50216	1.6251
									0.973333	1.6398
									0.88098	0.60549
									0.971275	1.08588
									0.954118	1.24961
									0.730294	1.50667
									0.893235	1.46294
									1.02147	1.98324
									1.14863	1.10971
									1.62814	0.849706
									1.09814	1.41578
									0.866471	1.51922
									1.28196	0.68549
									1.09529	0.265098
									0.409902	0.384314
									0.441667	0.26
									0.506863	0.439216
									0.451667	0.712647
									0.997059	0.277059
									0.947255	0.241863
									0.96951	0.380098
									1.11049	0.342255
									0.519118	0.221078
									0.837843	0.465196
									0.469902	0.426275
									0.444314	0.222941
									0.847157	0.451765
									0.645392	0.443235
									1.07186	0.420784
									0.951961	0.376275
									1.13961	0.302745
									0.630588	0.398333
									0.786667	0.406176
									1.02275	0.401275
									0.909608	0.634314
									0.481471	0.250686
									0.765784	0.290196
									0.534118	0.334608
									0.94049	0.192941
									0.845784	0.227255
									1.1152	0.377745
									0.782451	0.642059
									0.575588	0.198824
									0.855	0.78451
									0.666569	0.316569
									0.902353	0.211667
									0.947745	0.174118
									0.703333	0.432647
									0.556765	0.144608
									0.938431	0.194412
									0.538725	0.128627
									1.14627	0.354706
									0.593137	0.18598
									0.810784	0.241569
									0.456765	0.349118
									1.23127	0.587255
									0.228627	0.553922
									0.702843	0.563529
									0.546078	0.513725
									1.31735	0.276078
									1.85128	0.662745
									0.295	0.394804
									0.427451	0.529706
									0.582451	0.306373
									0.536863	0.486275
									0.392157	0.595
									0.535294	0.735882
										0.409706
										0.304608
										0.561471
										0.473039

## Sheet: Figure 5
5a	T315I			5b	T315I										5d	T315I			5g	WT
	Replication speed (kb/min)					shLacZ				shSHMT2						Replication speed (kb/min)				Replication speed (kb/min)
	shLacZ	shSHMT2			JMF4073 (mM)	0	0.5	1.25	2.5	0	0.5	1.25	2.5			NT	BSO			NT	NAC
	0.903824	1.08427			Replicate 1	100	78.593	68.6184	15.5038	100	71.4411	52.0738	14.4712			1.28574	0.983235			0.477549	0.803627
	1.45647	0.639412			Replicate 2	100	68.4224	45.4325	14.4712	100	68.4224	45.4325	14.4712			1.36382	0.720882			0.521667	1.21353
	1.64338	1.32912			Replicate 3	100	80.777	53.2629	11.7008	100	67.1231	37.9395	11.3951			1.43294	0.948529			1.04922	0.961373
	1.20662	1.21838														0.553824	0.402059			0.332451	0.563039
	1.18412	1.41632		5c												1.89118	0.849853			0.088627	1.24137
	1.37956	1.2775			T315I-Bcr-Abl											0.653529	0.566765			0.423627	2.08598
	1.29941	1.22382				GSH%										0.758235	0.853235			0.436078	0.582745
	1.57162	1.68118				NT	BSO									0.903971	0.548529			0.525686	0.755882
	1.10721	1.10147			Replicate 1	100	10.69									0.548824	0.196618			0.15451	0.358725
	0.898971	1.30485			Replicate 2	100	9.7									0.362353	0.614559			0.39951	0.844412
	1.22324	1.17544			Replicate 3	100	22.3									1.79971	0.906912			0.26598	0.808529
	1.27456	1.36088														0.486324	0.807059			0.658922	0.94
	0.826471	1.11191		5e	T315I											0.645441	0.757647			0.609412	0.92098
	1.73059	1.58941				NT				BSO						0.499265	0.464412			0.232745	0.410392
	1.22073	0.996029			JMF4073 (mM)	0	0.5	1.25	2.5	0	0.5	1.25	2.5			0.965588	0.536912			0.26598	0.680098
	1.25059	1.31926			Replicate 1	100	88.0348	63.9812	17	99.4456	1.28342	0	0.147181			1.77206	0.603824			0.328627	0.819804
	1.12191	0.816324			Replicate 2	100	86.2452	67.023	12.279	92	0.129448	0.900745	-0.21575			0.653971	0.328382			0.106373	0.752353
	1.26794	1.26412			Replicate 3	100	88.0302	70.4858	45.0063	86.6884	1.53701	-0.62822	0.585527			2.41632	0.381471			0.486765	1.06441
	1.60074	1.35088														0.619265	0.568676			0.779608	1.83127
	0.912206	1.29		5f												0.386029	0.441029			0.337451	1.60118
	1.25088	1.62015			WT-Bcr-Abl											1.23382	0.714118			0.222647	0.82451
	0.973824	0.671765				GSH%										1.77044	1.22529			0.515098	0.715784
	1.27662	1.46162				NT	NAC									2.24426	0.534853			0.411373	0.572255
	1.29353	0.995882			Replicate 1	100	161.382									0.988971	0.829559			0.333235	1.06755
	1.12441	0.828824			Replicate 2	100	219.818									1.58632	0.689853			0.487941	0.855098
	1.395	0.704706			Replicate 3	100	187.248									0.550735	0.729706			0.446176	1.1749
	2.26382	0.605882			Replicate 4	100	315.164									0.699853	0.295441			0.448627	0.796078
	1.06588	0.611618														0.994853	0.498382			0.517647	1.02892
	1.43456	0.489265														1.53206	0.804853			0.312843	0.897255
	1.86279	2.03985		5h	WT-Bcr-Abl	NT		NAC								1.52206	0.309559			0.30902	1.00186
	1.37206	0.761912				Vehicle	JMF4073	Vehicle	JMF4073							0.730294	0.592941			0.445588	1.29323
	0.964118	1.14779			Replicate 1	100	28.4633	96.5592	104.453							1.99588	0.514706			0.437745	0.489412
	0.851029	0.713088			Replicate 2	100	15.0339	69.512	54.7311							0.439265	0.644265			0.496863	1.91706
	1.44779	0.917794			Replicate 3	100	2.58395	104.601	75.4013							1.02735	0.525441			0.421667	0.668039
	2.17279	1.3125														0.929265	0.162941			0.60549	0.874902
	1.28897	1.30809														1.35868	0.779706			0.529706	0.834118
	1.52177	0.574412														0.599412	0.595588			0.506373	1.32745
	1.03515	0.7575														1.26412	0.516618			0.34	0.618333
	0.532647	1.05618														1.26515	0.181912			0.56402	0.775098
	0.930735	0.671324														1.41926	0.562647			0.367157	1.0799
	1.05662	1.08088														1.15912	0.694706			0.287157	0.851176
	1.00324	1.52103														0.594706	0.1675			0.481961	0.683529
	1.31073	0.126029														1.37279	0.844853			0.200098	1.06882
	1.84397	0.494559														0.510588	0.515294			0.354804	1.63686
	1.60235	0.459412														1.55956	0.755882			0.344118	1.58392
	1.31368	0.750588														2.41824	0.230441			0.532353	1.67078
	0.949118	0.806324														0.483971	0.523088			0.567451	1.23941
	1.46559	1.27265														1.10765	0.756029			0.528627	3.28029
	1.96073	0.714118														0.712647	0.172794			0.37049	0.570196
	0.791765	1.25279														1.19809	0.382941			0.315686	0.954314
	0.879559	0.328235														1.18235	0.563382			0.460686	0.377843
	1.30338	1.09427														1.10971	0.856324			0.607353	0.750588
	0.851912	0.843529														1.70559	0.665			0.334314	0.632941
	1.02632	1.04412														0.896176	0.297353			0.319608	1.05892
	0.779559	1.38412														1.39647	0.774559			0.665	0.355882
	1.15206	1.04235														0.818088	1.11176			0.474706	0.596176
	0.860441	1.28132														1.07191	0.430588			0.642745	0.25598
	0.898971	1.04647														1.17279	0.128824			0.538725	0.538137
	1.84147	0.983235														0.933235	0.659412			0.348725	0.829118
	0.712941	0.940735														1.31985	0.150294			0.593529	0.547157
	0.896471	1.50412														1.05824	0.9825			0.290784	0.714412
	0.808382	1.46779														0.556324	1.06044			0.592647	0.971667
	0.990882	1.21191														1.03338	0.334853			0.580294	1.26559
	1.27662	1.11456														0.864412	0.546618			0.276176	1.42647
	0.915441	1.02985														0.496912	0.637647			0.30098	1.75029
	1.42265	0.908088														1.04691	1.19206			0.507549	0.511569
	1.20015	1.53838														1.15103	0.838824			0.460686	0.848137
	0.793235	1.51029														1.01353	0.906324			0.342255	1.10696
	1.06603	0.808382														0.730735	0.313382			0.460588	0.647843
	1.13677	1.38059														0.791765	0.7175			0.349412	1.03863
	1.41912	1.34765														2.37765	1.18471			0.341765	0.927451
	1.27603	2.23868														0.6575	0.889559			0.572941	0.695784
	0.881471	1.76779														0.476618	0.870441			0.465882	0.624118
	1.05368	1.63382														0.680147	1.11588			0.409118	0.573627
	1.42412	1.08779														0.552647	0.270882			0.422059	0.788039
	1.21588	0.852794														0.869118	0.270882			0.523922	0.903627
	1.26412	1.44573														0.901765	0.528235			0.375686	0.516961
	1.47044	1.68074														1.05471	0.906912			0.386471	0.302353
	0.540294	1.53														1.03603	0.965441			0.44402	0.614118
	1.01044	0.422206														1.12368	0.973235			0.433235	0.601471
	1.34471	0.752794														0.829559	0.649853			0.495686	0.793529
	0.500441	0.586029														1.72294	0.398676			0.423039	0.751569
	1.49029	0.620441														0.829706	0.424412			0.220686	0.518627
	0.6425	0.943529														0.873382	0.581324			0.507059	1.23265
	0.855735	0.898529														0.330441	0.652206			0.360686	0.800294
	0.652353	0.801765														0.481176	0.999706			0.316078	0.432549
	0.750147	0.526765														0.669853	0.573235			0.183529	0.543235
	1.00779	0.420882														1.02265	0.535147			0.249216	1.51549
	0.917794	0.509412														0.525735	0.539118			0.24598	1.3401
	0.861471	0.6025														0.715882	0.702206			0.46951	0.546667
	1.09912	0.658676														1.59074	1.00177			0.557059	0.691471
	0.575735	0.996176														0.536618	0.876471			0.659804	0.713627
	1.10029	0.500735														0.807353	0.523382			0.237843	0.396275
	1.22368	0.754412														0.704118	1.06029			0.495196	0.505294
	1.13471	0.739118														0.668971	0.673382			0.34098	0.52902
	0.657794	0.500735														1.12427	0.451324			0.123529	0.69451
	0.927647	1.06294														1.06985	0.615588			0.359902	1.11657
	1.76691	0.972647														0.653971	0.770882			0.322549	0.798627
	1.00809	1.13309														0.572059	1.01			0.381863	0.728529
	0.970147	0.843529														0.622647	0.536765			0.516471	0.635784
	0.928971	1.00147														0.557647	0.476618			0.510098	0.441569
	1.0725	1.29412														0.855	0.782206			0.483824	0.780882
	0.594265	0.8675														1.06	0.721912			0.509216	0.954804
	1.37706	1.34897														0.993971	0.603824			0.429804	1.18137
	1.33294	1.45044														2.31529	1.42103			0.293627	0.511863
	1.42897	0.911618														1.31926	0.719118			0.258039	1.83902
	1.20279	1.34588														1.11721	0.9975			0.500882	0.683039
	1.31603	1.27691														0.914853	0.862353			0.247255	0.555882
	1.41618	1.89485														1.04368	0.4025			0.524804	0.736373
																0.86	0.276912			0.276863	0.70098
																0.975735	0.576029			0.480882	0.610098
																1.96324	0.607206			0.287941	0.809412
																0.565882	0.503088			0.307059	0.772451
																0.893235	0.645588			0.320196	0.523627
	0.417157															0.999853	0.452353			0.223235	0.631863
	0.665294	0.275784														1.65853	0.6725			0.458824	0.680196
	1.36412	0.394314														1.08088	0.684706			0.259412	0.780882
	1.08451	0.420294														1.62029	0.4225			0.280392	1.11431
	1.36196	0.155686														0.881324	0.759265			0.597647	0.526569
	0.925882	0.152941														0.783235	1.04868			0.315882	0.75049
	1.26588	0.288235														0.829118	0.609118			0.390098	0.459902
	1.18814	0.094412														0.654706	1.34265			0.522843	0.634706
	0.957941	0.490098														1.27294	0.528088			0.42402	1.215
	1.19196	0.191765														1.23353	0.846765			0.434804	1.29882
	1.60618	0.557353														1.13662	0.651912			0.312843	0.451961
	0.923235	0.383039														1.16176	0.503088			0.517059	1.34284
	0.898725	0.557451														1.23103	0.935147			0.286078	1.32216
	0.657745	0.313529														0.543529	0.635441			0.312157	0.407255
	0.902745	0.627059														0.832941	0.840882			0.350588	0.636765
	0.878922	0.568137														1.05412	0.852647			0.540098	0.431961
	1.04755	0.552255														1.11471	0.644559			0.292157	0.574706
	0.836471	0.582843														0.565588	0.322059			0.523922	0.467451
	0.668235	0.347157														1.41706	0.659412			0.529902	0.901569
	1.33961	0.502745														1.40662	0.865441			0.490392	1.10343
	1.50216	0.825784														1.06427	0.517794			0.624804	0.980392
	0.973333	1.6251														0.931912	1.02809			0.572941	0.532549
	0.88098	1.6398														0.941765	0.485588			0.485196	1.43118
	0.971275	0.60549														0.726912	0.485			0.350196	0.539118
	0.954118	1.08588														0.941176	0.495735			0.473137	0.555098
	0.730294	1.24961														0.773382	0.8125			0.496961	0.763725
	0.893235	1.50667														1.03294	0.646176			0.502843	0.532059
	1.02147	1.46294														0.692353	0.680588			0.43098	0.899608
	1.14863	1.98324														0.910882	0.917353			0.141961	1.11471
	1.62814	1.10971														0.898971	0.829559			0.277255	1.36392
	1.09814	0.849706														0.607059	0.697206			0.41098	0.777647
	0.866471	1.41578														0.600882	1.04618			0.33902	0.797549
	1.28196	1.51922														1.50838	0.377059			0.254118	1.15412
	1.09529	0.68549														0.676029	0.743088			0.282941	0.474804
	0.409902	0.265098														1.11632	0.760441			0.413235	1.55765
	0.441667	0.384314														1.17	0.745441			0.490392	0.976275
	0.506863	0.26														1.065	0.646176			0.722059	0.461373
	0.451667	0.439216														1.15279	0.592647			0.660882	0.506765
	0.997059	0.712647														0.717206	0.438676			0.367255	0.986961
	0.947255	0.277059														0.959559	0.695735			0.531863	1.51628
	0.96951	0.241863														0.772941	0.6575			0.193922	0.588333
	1.11049	0.380098														1.10132	1.12162			0.169118	0.793627
	0.519118	0.342255														1.05235	1.55382			0.239804	0.784608
	0.837843	0.221078														1.3125	1.03412			0.397941	0.279216
	0.469902	0.465196														1.065	0.649118			0.624314	0.865098
	0.444314	0.426275														0.877794	0.853235			0.368235	0.378824
	0.847157	0.222941														1.20588	0.591029			0.481667	0.725784
	0.645392	0.451765														1.05824	1.13			0.353235	0.604804
	1.07186	0.443235														0.864412	1.13309			0.219118	0.654706
	0.951961	0.420784														1.64956	0.631765			0.535	1.67431
	1.13961	0.376275														1.065	1.22147			0.543039	0.604314
	0.630588	0.302745														1.4675	0.886471			0.246961	0.621961
	0.786667	0.398333														1.38471	0.639559			0.212745	0.649118
	1.02275	0.406176														1.63618	0.463676			0.210294	1.51127
	0.909608	0.401275														1.18162	0.502353			0.49902	1.42059
	0.481471	0.634314														0.783529	0.778529			0.267549	1.29667
	0.765784	0.250686														1.05721	1.33897			0.267549	0.698627
	0.534118	0.290196														1.01618	0.726471			0.400882	0.886569
	0.94049	0.334608														1.47206	0.347794			0.406471	1.02618
	0.845784	0.192941														1.61441	0.676912			0.151176	1.07373
	1.1152	0.227255														1.73206	0.756029			0.290196	0.753922
	0.782451	0.377745														1.00868	0.629853			0.212941	0.784902
	0.575588	0.642059														1.11765	0.482059			0.284216	0.736373
	0.855	0.198824														1.06897	0.723971			0.188039	1.44471
	0.666569	0.78451														0.998676	1.46779			0.373725	0.863922
	0.902353	0.316569														1.10103	0.962353			0.286078	0.508137
	0.947745	0.211667														1.24441	0.357941			0.470196	0.807353
	0.703333	0.174118														1.42059	0.555294			0.519314	0.636176
	0.556765	0.432647														2.20118	0.705147			0.458333	0.613922
	0.938431	0.144608														1.70735	0.379412			0.309608	0.548824
	0.538725	0.194412														1.29956	0.939559			0.166176	0.442353
	1.14627	0.128627														1.2875	0.941471			0.312745	1.00569
	0.593137	0.354706														1.56441	0.581176			0.523922	0.602059
	0.810784	0.18598														1.71779	1.12427			0.348333	0.651373
	0.456765	0.241569														0.743382	0.891176			0.358725	0.568137
	1.23127	0.349118														1.43456	0.683971			0.291176	0.865098
	0.228627	0.587255														0.664853	0.666912			0.338824	0.491765
	0.702843	0.553922														1.44735	1.04853			0.246961	0.631569
	0.546078	0.563529														1.42912	0.830882			0.425392	0.791667
	1.31735	0.513725														0.9375	0.603676			0.223137	0.834216
	1.85128	0.276078														0.659853	1.00603			0.246765	0.972745
	0.295	0.662745														1.57779	0.518529			0.130392	1.26029
	0.427451	0.394804														0.761029	0.612353			0.74402	0.453235
	0.582451	0.529706														1.25912	0.464412			0.510196	0.923431
	0.536863	0.306373														1.27941	0.861029			0.417745	0.76098
	0.392157	0.486275														1.79456	0.968382			0.586863	1.27186
	0.535294	0.595														1.46779
		0.735882
		0.409706
		0.304608
		0.561471
		0.473039

## Sheet: Figure 6
6a		32D		T315I-Bcr-Abl			6c	32D
		Vehicle	UK-5099	Vehicle	UK-5099				NT				UK-5099
	Replicate 1	100	36.9312	62.3162	21.0045			JMF4073 (mM)	0	0.5	1.25	2.5	0	0.5	1.25	2.5
	Replicate 2	100	33.4423	54.1583	16.1128			Replicate 1	100	83.3722	63.9264	66.4202	104.358	75.6585	73.9547	27.8316
	Replicate 3	100	37.9301	78.1892	23.2673			Replicate 2	100	97.9445	87.6669	56.1192	105.293	81.7885	64.7683	27.4445
								Replicate 3	100	85	81.4856	68	83.4613	67.5842	48.6195	32.8979
	6b	32D		T315I-Bcr-Abl
		Vehicle	UK-5099	Vehicle	UK-5099			T315I-Bcr-Abl
		1.7625	0.460147	1.59498	0.473873				NT				UK-5099
		1.48897	0.812794	0.796721	0.503128			JMF4073 (mM)	0	0.5	1.25	2.5	0	0.5	1.25	2.5
		1.64544	0.334853	1.15566	0.546859			Replicate 1	100	80.653	42.9643	11.3146	99.9363	58.6715	12.5093	0.610598
		1.11	0.690735	0.575163	1.33065			Replicate 2	100	75.221	60.4483	17.7518	88.5988	39.609	14.2182	-2.14226
		0.665882	0.74	0.715148	0.503128			Replicate 3	100	70	60.33	24.0778	102.123	41	23.1562	2.70418
		0.898235	0.748676	0.734139	0.574933
		0.604853	0.442353	0.978251	0.401792		6d	T315I	dTTP				dCTP
		1.39191	0.591618	1.1113	0.9686				NT	UK5099	UK-5099+JMF4073	NT	UK5099	UK-5099+JMF4073
		0.940588	0.886765	0.599165	0.553234			Replicate 1	100	74.5764	0	100	73.8406	0
		0.6375	0.626471	0.980953	0.312923			Replicate 2	100	216.09	32.027	100	210.17	21.513
		1.08721	0.808824	0.968258	0.474292			Replicate 3	100	77.7298	46.3334	100	73.3898	46.6256
		0.714412	0.470441	0.766242	1.11605
		1.45794	0.343676	0.840683	0.659309		6e				6f
		0.902059	0.539706	0.505359	0.185485			Days	Vehicle	UK-5099	Days	Vehicle	JMF 4073+UK5099
		0.626324	0.873529	0.662413	0.299969			21	1		21	1
		1.40059	0.718971	0.730525	0.458402			22	1		22	1
		1.94368	0.662059	0.635185	0.427018			24		1	24
		1.45015	0.676471	0.612596	0.171009			25	1		25	1
		1.7325	0.598971	0.692589	0.287582			26			26		1
		1.59015	0.654706	0.629325	0.288501			27			27
		0.850588	0.687206	0.738542	0.195555			28		1	28
		0.851324	1.05882	0.508491	0.56225			29	1		29	1	1
		1.7975	0.984706	1.40104	0.530275			29	1		29	1
		1.36015	0.856471	0.552755	0.237146			30			30
		0.901765	0.938529	0.76252	0.588918			30			30
		1.67794	0.687059	0.97126	0.499962			31	1	1	31	1	1
		0.987794	0.71	0.920908	0.231213			32	1	1	32	1
		1.21456	1.01162	1.37525	0.5366			33		1	33
		0.516765	0.551176	0.702077	0.142287			34			34
		1.04926	0.422794	1.03842	0.304565			35			35
		1.20279	1.92294	0.823267	0.429489			36		1	36
		1.63868	0.528676	1.19157	0.368284			37			37		1
		0.711471	0.498235	0.614429	0.278227			38			38
		0.971765	0.475882	0.989081	0.198577			39		1	39
		1.43412	0.497059	1.15606	0.305649						40		1
		0.839853	0.275882	0.824793	0.370434						41
		1.53485	0.500294	0.616579	0.425621						45
		2.06147	0.533235	1.14444	0.472895						54
		1.17721	0.811029	1.10011	0.346055						61
		1.07809	0.657647	0.935733	0.149984						80		0
		1.05721	0.602059	0.564012	0.301947						80		0
		1.05691	0.504412	0.762347	0.232639		6g	EGFP+ cells/20000 cells
		0.834118	0.71	0.540776	0.405235			Normal mice	NT	UK-5099	JMF 4073	JMF 4073 + UK-5099
		0.621618	0.496029	1.01503	0.722603		N1	0	150	524	133	12
		1.67309	0.674412	1.12626	0.312499		N2	30	392	160	135	20
		0.7375	0.456912	0.721045	0.501152		N3	2	354	334	344	11
		1.19265	0.78	0.867944	0.280123		N4	15	978	123	661	36
		0.697941	0.473971	0.725071	0.181883		N5	52	102	9	68	52
		2.11735	0.638529	0.673506	0.80769
		1.01765	0.74	0.65609	0.857515		6h	Spleen weight (g)
		1.83603	0.45	0.970919	0.900641			Normal mice	Vehicle	UK-5099	JMF4073	JMF4073+UK-5099
		1.35529	0.647794	0.927423	0.499962		N1	0.09	0.14	0.09	0.26	0.05
		1.50559	0.863676	0.797302	0.572165		N2	0.08	0.2	0.33	0.29	0.08
		1.8075	0.359412	0.479977	0.968053		N3	0.11	0.27	0.09	0.58	0.08
		1.21588	0.419853	0.782307	0.593841
		1.09265	0.395882	0.310588	0.293277
		2.07941	0.946912	0.916804	0.338321
		1.67206	0.490735	0.549875	0.301947
		0.619118	0.477206	0.545527	0.293277
		0.887647	0.673676	0.691058	0.268547
		1.02809	0.513971	0.849841	0.360109
		0.6825	0.319559	0.707053	0.868935
		1.43882	0.580441	0.577689	0.67075
		0.835588	0.586618	0.72242	0.425777
		2.21971	0.595735	0.692589	0.171009
		1.10221	0.336324	0.535119	0.602688
		0.586618	0.703676	0.732063	0.277035
		0.551912	0.984706	0.56366	0.299969
		0.931176	0.712647	0.69877	0.272703
		0.697206	1.11956	0.897329	0.391111
		0.435735	0.456912	0.697159	0.34529
		0.551176	0.379412	0.501548	0.602688
		0.6375	0.722353	0.28411	0.750627
		0.669706	0.450882	1.65683	0.622559
		0.899853	0.668088	0.675174	0.345864
		0.723676	0.336765	1.31384	1.08302
		1.36015	0.488824	0.818027	0.846643
		1.75838	1.07809	1.63993	0.467123
		0.825588	0.651765	0.555145	1.29538
		1.44382	0.693529	0.309521	1.07449
		2.645	0.807647	0.555145	0.463711
		0.436176	0.488824	0.499962	0.690196
		0.685588	0.4975	0.432253	0.598612
		0.815588	0.7775	0.941443	0.672031
		2.02647	0.508235	0.699717	0.406702
		1.8075	0.301471	0.913406	1.17862
		2.35647	0.518382	0.673211	0.880583
		1.03618	0.515441	0.766155	0.483821
		2.01029	0.693529	0.706305	0.856588
		0.568088	0.714265	1.31006	0.366122
		2.64103	0.627647	0.951995	0.319824
		0.464118	0.557353	1.0919	0.412998
		0.674412	0.711471	1.09975	0.52463
		0.420147	0.554559	0.679375	0.555263
		1.65427	0.675147	0.781207	0.451127
		0.965735	0.545588	0.59817	0.379608
		0.766029	0.685441	0.978251	0.280831
		1.31412	0.922941	0.618401	0.280831
		1.60191	0.502059	0.846097	0.351179
		0.991176	0.493235	1.20921	0.349291
		0.828088	0.383382	0.91947	0.323935
		1.03073	0.593382	1.10077	0.284575
		0.658676	0.586765	0.704241	0.318995
		0.839265	0.544706	1.37487	0.386517
		0.729853	0.6975	0.611299	0.595731
		1.47059	0.560588	1.73368	0.439238
		1.42	0.620294	1.51328	0.524756
		0.810441	0.715294	1.45074	0.483685
		1.67794	0.5325	0.767967	0.405235
		0.740588	0.659559	1.06055	0.49142
		1.38427	0.573088	1.5746	0.349858
		1.44794	0.409559	0.699717	0.461996
		0.918971	0.692206	1.08796	0.794059
		0.959118	0.715294	1.44672	1.21565
		0.498529	0.660294	1.23466	1.01698
		1.35603	0.86	1.36807	0.398817
		1.97191	0.634412	0.593729	0.252287
		1.06279	0.944118	1.11029	0.865195
		0.846471	0.517941	0.880583	0.368823
		0.7775	0.351765	1.23905	0.846565
		0.588529	0.496471	0.9686	0.237146
		1.23603	0.545588	1.72511	1.01698
		1.34103	0.497941	0.485323	0.705085
		0.615	0.515882	1.00836	0.794309
		0.911029	0.871471	0.553354	0.376809
		0.738235	0.436176	0.802018	0.975135
		0.638529	0.441765	0.885826	0.440892
		0.91	0.748382	0.811857	0.829831
		1.44088	0.478676	0.880583	0.620111
		1.63779	0.621029	0.840447	0.890519
		0.722206	0.542353	0.881784	0.679083
		0.978676	0.564853	1.26033	0.739437
		0.672206	0.473529	1.41682	1.00184
		1.34897	0.444118	1.24703	0.731159
		1.39956	0.598971	0.720586	0.703207
		0.512059	0.645	1.37155	0.805557
		0.928088	0.454559	0.761739	0.175966
		1.17397	0.462353	0.805639	0.329403
		0.543235	0.830147	0.622135	0.450981
		0.894118	0.449265	0.58316	0.329001
		1.35029	0.504853	1.00052	0.858979
		0.780735	0.587941	1.02327	0.184052
		0.734265	1.12338	0.969829	0.526895
		1.15544	0.700735	1.17862	0.870152
		0.886176	0.643971	1.01854	0.473315
		1.83309	0.480882	1.07036	0.368105
		1.29971	0.414853	1.30814	0.447594
		0.829265	0.539265	1.496	0.740867
		1.22	0.681912	0.585764	0.553115
		0.840882	0.791912	2.30548	0.295748
		1.30779	0.575588	1.44932	0.483821
		2.08103	0.568088	0.752212	0.743364
		1.75015	0.939412	1.19196	0.431181
		1.39294	0.505588	0.401792	0.599165
		0.324853	0.441471	1.23471	0.658907
		0.553088	0.461471	0.634663	0.613891
		1.46162	0.614118	1.38661	0.349858
		1.23353	0.682059	0.352871	0.229201
		1.91662	0.606176	1.30007	0.835394
		1.35941	0.607647	1.13766	0.675566
		0.823971	0.641176	1.12379	0.401297
		1.04779	0.47	0.80769	0.555263
		0.870735	0.537794	1.47551	0.478459
		1.38706	0.347353	0.989883	0.318165
		1.12971	0.529559	1.57964	0.416825
		1.04015	0.903824	1.28219	0.230065
		1.04059	0.563971	1.38317	0.298421
		0.850882	0.8775	0.883882	0.679083
		0.786324	0.905735	1.25391	0.948584
		1.01515	0.475882	0.829672	0.651231
		0.828235	0.531029	0.622878	0.879079
		1.04691	0.436176	0.673997	0.229201
		1.35338	0.743088	1.45915	0.411071
		0.864265	0.536912	0.705085	0.20481
		1.24265	0.974559	0.745941	1.14306
		0.657941	0.922059	0.929205	0.069019
		0.902647	1.31368	1.50442	0.414756
		1.13456	0.969265	0.521213	0.247788
		1.00897	0.596029	1.1135	0.418725
		1.16647	1.49721	1.29543	0.489396
		1.48324	1.48809	1.24235	0.668081
		0.822941	1.1775	0.701228	0.262567
		1.11471	0.573529	1.56989	0.391111
		1.20221	0.653824	1.04446	0.45507
		2.84985	0.619118	1.4769	0.640888
		1.70265	0.932353	1.68235	0.495843
		1.90956	0.709559	0.754671	0.319824
		1.09721	0.607353	0.61733	0.762347
		0.883529	0.947794	1.22956	0.560954
		1.10412	0.489706	1.92953	0.318995
		1.21471	0.718971	0.990751	0.428101
		1.07574	0.921765	1.04243	0.622559
		0.690588	0.515294	0.779681	0.416825
		1.35647	2.02162	1.23471	0.403271
		1.37868	1.01515	1.14537	0.369719
		0.791618	0.850882	1.01861	0.673997
		0.669559	1.00485	0.851553	0.253333
		1.84603	0.540294	0.611407	0.187259
		1.08338	0.390147	1.03306	0.503128
		1.08632	1.52471	1.10874	0.103529
		1.12603	1.13515	0.797302	0.324139
		0.922941	0.586618	0.835948
		1.45176		1.4921
		0.907941		1.08308
		1.15485		1.46796
		0.651618		1.71337
		0.936324
		1.32956

## Sheet: Figure 7
7a	GSH%			7c	Replication speed kb/,in				7d																7g	Replication speed kb/min
	K562	TCCS	KOPM28		K562	TCCS	KOPM28			TCCS					K562					KOPM28						TCCS		KOPM28
Replicate 1	100	128.268	172.476		0.907059	1.21574	1.16324		JMF4073 (mM)	0	0.625	1.25	2.5	5	0	0.625	1.25	2.5	5	0	1.25	2.5	5			Vehicle	Erastin	Vehicle	Erastin
Replicate 2	100	130.877	172.896		0.615588	1.18206	1.44794		Replicate 1	100	120.422	124.42	118.255	61.7646	100	114.189	86.4343	42.6408	4.78825	100	118.487	123.992	142.547			1.21574	0.746912	1.16324	0.525735
Replicate 3	100	132.434	185.051		0.77098	0.585	1.1325		Replicate 2	100	103.29	102.037	39.3238	-1.85172	100	84.0418	75.2342	39.7616	0.743789	100	106.704	112.966	122.577			1.18206	0.453382	1.44794	0.769118
					0.477353	1.09382	1.28559		Replicate 3	100	164.136	133.359	117.065	14.6452	100	97.6144	85.0231	38.8404	0.127468	100	151.464	158.237	85.9406			0.585	0.9225	1.1325	0.826029
					0.608235	1.25853	0.938529																			1.09382	0.368824	1.28559	0.702059
					0.641765	1.28985	1.29721																			1.25853	0.429412	0.938529	1.37176
					0.839216	1.44235	0.897647		7e	GSH%	relative to K562															1.28985	0.594706	1.29721	0.871765
					0.58	1.14559	0.681176			K562		TCCS		KOPM28												1.44235	0.548235	0.897647	0.794853
					1.14578	1.46235	0.715588			Vehicle	UK-5099	Vehicle	UK-5099	Vehicle	UK-5099											1.14559	0.321176	0.681176	1.03147
					0.206863	1.72544	0.922353		Replicate 1	100	52.9657	128.741	96.7924	174.121	180.441											1.46235	0.663235	0.715588	0.619118
					0.75598	1.12279	0.743971		Replicate 2	100	35.7607	131.439	63.772	175.022	154.066											1.72544	0.183088	0.922353	0.569412
					0.358725	0.879118	1.43118		Replicate 3	100	66.83	133.55	96.1621	185.799	117.536											1.12279	0.936618	0.743971	0.918235
					0.507353	1.18618	1.60691		7f	GSH%	relative to K562 in 7e															0.879118	0.640147	1.43118	0.505588
					0.419412	1.02059	1.96015			TCCS		KOPM28														1.18618	0.308088	1.60691	0.758529
					0.764118	0.910147	1.70882			Vehicle	Erastin	Vehicle	Erastin													1.02059	0.575735	1.96015	0.715588
					0.43402	1.01382	1.67441		Replicate 1	128.741	12.1585	174.121	6.98132													0.910147	0.36	1.70882	0.490588
					1.4301	1.22397	1.15221		Replicate 2	131.439	8.79265	175.022	5.47151													1.01382	0.734853	1.67441	0.813382
					0.84598	0.978088	1.55838		Replicate 3	133.55	13.8	185.799	15													1.22397	0.699853	1.15221	0.578382
					0.884412	1.28029	1.01015																			0.978088	0.509412	1.55838	0.601471
					2.10255	0.698088	1.33		7g	TCCS																1.28029	1.00735	1.01015	0.816029
					0.936373	1.2	1.00662			NT					Erastin (0.5 μM)											0.698088	0.628676	1.33	0.981471
					0.793137	0.588088	1.19265		JMF 4073 (μM)	0	0.625	1.25	2.5	5	0	0.625	1.25	2.5	5							1.2	0.358382	1.00662	0.682206
					0.793725	0.712794	1.85985		Replicate 1	100	120.422	124.42	118.255	61.7646	94.9613	57.9019	26.6543	-4.63243	-5.89032							0.588088	1.39412	1.19265	0.527647
					0.836569	1.24015	0.998971		Replicate 2	100	103.29	102.037	39.3238	-1.85172	97.3547	0.880167	-0.2982	-0.34389	-0.80562							0.712794	0.387647	1.85985	0.623382
					0.52	1.165	2.295		Replicate 3	100	164.136	133.359	117.065	14.6452	81.7936	31.7695	-1.38966	-4.35427	-5.69946							1.24015	0.381912	0.998971	0.508529
					0.659902	2.75441	0.967647																			1.165	1.20941	2.295	0.380441
					1.01706	0.541471	0.950735		7g	KOPM28																2.75441	0.670294	0.967647	0.484853
					0.666667	0.933529	0.62			NT					Erastin (0.5 μM)											0.541471	0.596324	0.950735	1.02971
					0.586863	2.03985	2.19868		JMF 4073 (μM)	0	1.25	2.5	5	10	0	1.25	2.5	5	10							0.933529	0.500735	0.62	0.325588
					0.843431	2.25309	1.18235		Replicate 1	100	118.487	123.992	142.547	0	74.5092	38.5821	7.99413	-0.6234	-0.93876							2.03985	0.466176	2.19868	1.1175
					0.931078	1.17162	1.39206		Replicate 2	100	106.704	112.966	122.577	-1.44485	78.1937	-0.29565	0.467312	0.944161	0.343331							2.25309	0.6275	1.18235	0.699706
					0.854608	1.82691	0.967941		Replicate 3	100	151.464	158.237	85.9406	2.08265	80.0309	3.28418	-20.3103	-7.53849	6.34586							1.17162	0.648088	1.39206	0.623824
					1.25755	1.49132	0.997647																			1.82691	0.913235	0.967941	0.725147
					1.08373	1.24132	0.915294																			1.49132	1.15397	0.997647	0.916765
					0.634902	0.936471	0.805588																			1.24132	0.517206	0.915294	1.01912
					0.91	1.38309	1.12647																			0.936471	0.727647	0.805588	0.862941
					0.728431	1.81441	0.924265																			1.38309	0.287206	1.12647	0.861324
					0.637843	1.46779	0.936618																			1.81441	0.245882	0.924265	0.782206
					0.653431	1.1475	1.19059																			1.46779	0.776618	0.936618	0.872206
					0.515588	0.495882	0.917206																			1.1475	0.650147	1.19059	0.702941
					0.657549	0.455441	0.6575																			0.495882	0.210882	0.917206	0.587794
					0.668333	1.04676	0.706471																			0.455441	0.704118	0.6575	1.41471
					0.420294	0.686324	1.21779																			1.04676	0.464412	0.706471	0.533824
					0.551569	1.73632	1.08044																			0.686324	0.793235	1.21779	0.582941
					0.484412	1.26588	0.912206																			1.73632	0.483235	1.08044	1.08471
					0.630196	1.63809	1.11162																			1.26588	0.413971	0.912206	0.734706
					0.747843	1.21456	0.892059																			1.63809	0.235882	1.11162	0.768529
					0.237549	1.61309	0.683676																			1.21456	0.282941	0.892059	0.909265
					0.914804	0.692353	1.15397																			1.61309	0.557206	0.683676	0.932794
					1.02912	0.973824	1.13515																			0.692353	0.443235	1.15397	0.444265
					0.31451	0.857353	0.846765																			0.973824	0.392206	1.13515	0.968971
					0.766078	0.721176	1.29015																			0.857353	0.829853	0.846765	0.318971
					0.602059	0.278382	0.813971																			0.721176	0.770588	1.29015	0.850294
					0.698725	0.5975	1.02853																			0.278382	0.318088	0.813971	1.26574
					0.424706	2.8675	1.20794																			0.5975	0.566029	1.02853	0.734118
					0.568235	1.01912	0.917941																			2.8675	0.304118	1.20794	0.646618
					0.862353	2.09721	0.939853																			1.01912	0.523971	0.917941	1.16471
					0.721078	0.605588	1.29868																			2.09721	0.269706	0.939853	0.902647
					0.701078	1.46603	1.42206																			0.605588	0.274559	1.29868	0.960441
					0.788824	1.06559	1.31529																			1.46603	0.440882	1.42206	0.999265
					0.348333	1.37471	1.44368																			1.06559	0.814706	1.31529	0.951176
					0.778725	0.748676	0.790441																			1.37471	1.74647	1.44368	0.815441
					1.11451	1.11015	1.10235																			0.748676	0.963235	0.790441	0.467941
					0.481667	0.908382	1.59809																			1.11015	0.436765	1.10235	0.591618
					1.09088	1.18441	0.865882																			0.908382	0.578971	1.59809	0.737647
					0.562451	0.981029	1.88824																			1.18441	0.318088	0.865882	0.423971
					0.62049	1.64118	1.24691																			0.981029	0.325588	1.88824	0.983382
					0.309216	0.651912	1.05559																			1.64118	1.0675	1.24691	0.993235
					0.527255	1.38132	0.999265																			0.651912	1.01426	1.05559	0.960588
					0.997941	1.68662	1.08603																			1.38132	0.704118	0.999265	0.423971
					0.515294	0.905441	0.715588																			1.68662	0.800147	1.08603	0.578529
					1.25029	1.81529	0.9275																			0.905441	0.653382	0.715588	0.758529
					0.568529	1.10912	1.19147																			1.81529	0.386765	0.9275	0.742647
					0.458333	1.35853	1.05132																			1.10912	0.502941	1.19147	0.440882
					0.562157	0.577059	1.22162																			1.35853	0.532647	1.05132	0.285882
					0.675	1.03206	1.65941																			0.577059	0.347206	1.22162	0.1325
					0.323333	0.914853	0.896765																			1.03206	0.357353	1.65941	0.163824
					0.294804	1.02559	1.2725																			0.914853	0.185588	0.896765	0.907206
					0.573039	1.69662	0.844118																			1.02559	0.345882	1.2725	0.474265
					0.149314	1.41147	1.05971																			1.69662	0.459853	0.844118	0.256618
					0.453039	1.56029	1.39632																			1.41147	0.363971	1.05971	0.539412
					0.840294	1.19103	1.13926																			1.56029	0.43	1.39632	0.514265
					0.453725	1.07632	0.989706																			1.19103	0.752059	1.13926	0.549559
					0.491765	1.32941	1.11868																			1.07632	0.733088	0.989706	0.414559
					0.972255	1.31338	0.953529																			1.32941	1.21706	1.11868	0.308529
					0.631569	1.01368	1.01044																			1.31338	0.382941	0.953529	0.818676
					1.06	0.828824	0.751324																			1.01368	0.391618	1.01044	0.405882
					0.781373	1.60029	0.708382																			0.828824	0.569265	0.751324	0.858824
					0.611176	1.30574	0.476765																			1.60029	0.454412	0.708382	0.716765
					0.543333	2.18971	1.65162																			1.30574	0.478824	0.476765	0.871471
					0.421176	0.731029	0.786029																			2.18971	0.796176	1.65162	2.00927
					0.63402	0.656176	0.610735																			0.731029	1.19338	0.786029	0.854706
					0.515588	0.896176	1.1025																			0.656176	0.653971	0.610735	0.870588
					0.512647	1.11162	0.911618																			0.896176	1.00118	1.1025	0.1325
					0.654118	0.506765	1.29985																			1.11162	0.693382	0.911618	0.382059
					1.00618	0.833235	0.702059																			0.506765	0.712794	1.29985	0.444265
					0.592843	1.00044	1.10323																			0.833235	0.544853	0.702059	0.670588
					0.527353	0.885	1.0625																			1.00044	0.364265	1.10323	0.459412
					0.587843	0.663676	0.908971																			0.885	0.347794	1.0625	0.464559
					0.549804	0.553824	1.56529																			0.663676	0.769559	0.908971	0.497206
					1.29422	0.602794	1.46941																			0.553824	0.698235	1.56529	0.214853
					0.545882	1.01956	0.850588																			0.602794	0.34	1.46941	0.789706
					0.945784	1.28029	1.40941																			1.01956	0.805588	0.850588	0.371176
					0.779902	1.14515	1.13353																			1.28029	0.377647	1.40941	0.426765
					1.45157	0.494412	0.459412																			1.14515	0.306765	1.13353	0.548382
					1.04784	1.24177	0.774559																			0.494412	0.624559	0.459412	0.656765
					0.699216	0.501765	1.57162																			1.24177	0.642353	0.774559	0.654265
					0.819608	0.960588	1.43191																			0.501765	0.792353	1.57162	0.722647
					0.927745	0.918382	0.92																			0.960588	1.08309	1.43191	0.522647
					0.611275	0.910588	0.878971																			0.918382	0.299706	0.92	1.16662
					0.77951	1.12912	1.08265																			0.910588	0.538235	0.878971	0.494412
					1.04441	1.13632	0.940294																			1.12912	1.1475	1.08265	0.389706
					1.04216	0.787059	1.62088																			1.13632	0.573382	0.940294	0.528824
					1.36137	1.24868	1.48324																			0.787059	0.907059	1.62088	0.985441
					0.546961	1.02338	0.939853																			1.24868	1.03618	1.48324	0.393824
					1.06765	1.14573	0.582794																			1.02338	1.02721	0.939853	0.615588
					0.603431	1.18927	0.886765																			1.14573	0.793971	0.582794	0.892941
					0.972059	0.755735	0.824412																			1.18927	0.230147	0.886765	0.426471
					0.64098	1.51632	1.21927																			0.755735	0.805588	0.824412	1.03691
					0.468627	1.40471	1.26853																			1.51632	0.384853	1.21927	0.600441
					0.352157	1.87088	1.07132																			1.40471	0.466471	1.26853	0.609412
					0.717745	1.68103	1.03868																			1.87088	1.24927	1.07132	0.582941
					0.501667	0.970147	1.95368																			1.68103	0.592206	1.03868	0.529706
					0.57098	1.00912	0.813971																			0.970147	0.573382	1.95368	0.97
					0.283431	0.337794	1.19485																			1.00912	1.00235	0.813971	0.663824
					1.14294	1.71765	1.07809																			0.337794	0.395882	1.19485	1.27353
					0.783627	1.07632	1.32824																			1.71765	0.546912	1.07809	1.13941
					0.899314	0.901471	0.884118																			1.07632	1.68853	1.32824	0.519412
					0.855686	1.19868	1.16485																			0.901471	0.978088	0.884118	0.988971
					1.03608	0.499853	1.02603																			1.19868	0.680147	1.16485	0.273088
					0.722941	1.31323	1.68823																			0.499853	0.247941	1.02603	1.16368
					0.406176	1.12309	0.735588																			1.31323	0.853824	1.68823	0.536324
					0.565	1.11485	1.09897																			1.12309	0.170735	0.735588	0.291324
					0.426176	1.09676	0.614412																			1.11485	0.076471	1.09897	1.03721
					0.882941	0.955588	0.720147																			1.09676	0.453382	0.614412	0.829412
					0.652843	1.00368	0.890147																			0.955588	0.16	0.720147	0.674265
					0.732353	1.28912	0.969118																			1.00368	0.347206	0.890147	0.432941
					0.532353	1.10382	1.23559																			1.28912	0.580147	0.969118	0.765
					0.971863	0.685735	1.00515																			1.10382	0.619118	1.23559	0.759559
					1.06892	0.767794	0.775																			0.685735	0.767353	1.00515	0.505588
					0.693235	1.36353	0.811765																			0.767794	0.270882	0.775	2.33544
					0.293529	0.912353	0.706029																			1.36353	0.783088	0.811765	1.08103
					0.921961	0.924559	0.753382																			0.912353	0.606912	0.706029	0.600441
					0.747255	0.977941	1.52221																			0.924559	0.444559	0.753382	0.915882
					0.730882	1.91074	1.24691																			0.977941	0.905441	1.52221	0.593529
					0.583824	1.5875	1.85412																			1.91074	0.905441	1.24691	0.505588
					0.821373	0.680588	1.06206																			1.5875	0.324412	1.85412	0.755
					0.814608	0.890588	1.61941																			0.680588	0.213382	1.06206	0.754853
					0.473824	0.994706	0.839265																			0.890588	0.589118	1.61941	0.356618
					0.352157	1.29912	1.48618																			0.994706	0.353088	0.839265	0.720147
					0.479804	1.44029	1.15309																			1.29912	0.307941	1.48618	1.00412
					0.841765	1.33485	1.10647																			1.44029	0.360294	1.15309	0.797353
					0.524216	2.30735	0.908824																			1.33485	0.316912	1.10647	0.381324
					0.462549	1.21147	1.43353																			2.30735	0.517794	0.908824	0.409118
					0.66902	1.80676	1.02779																			1.21147	1.81147	1.43353	0.565735
					0.434314	1.51647	1.43485																			1.80676	0.252794	1.02779	0.613529
					0.905882	2.03485	1.49177																			1.51647	0.677794	1.43485	0.483382
					0.510196	1.64074	1.07691																			2.03485	0.163971	1.49177	0.313971
					0.598137	0.721176	0.885294																			1.64074	0.593676	1.07691	1.26059
					0.505686	1.88235	0.741324																			0.721176	0.825588	0.885294	0.420735
					0.753431	2.03279	0.871324																			1.88235	0.795294	0.741324	0.499412
					0.793529	1.72485	0.733235																			2.03279	0.526324	0.871324	0.506029
					0.533824	0.555735	0.740882																			1.72485	0.729853	0.733235	0.813235
					0.341667	0.786029	1.06162																			0.555735	0.567059	0.740882	0.772206
					0.276961	0.462941	0.953529																			0.786029	0.986765	1.06162	1.48544
					0.476569	0.514706	0.784118																			0.462941	0.920882	0.953529	0.778971
					0.276765	1.08382	1.10838																			0.514706	0.871912	0.784118	0.653824
					0.348529	0.788529	0.4425																			1.08382	0.422647	1.10838	0.445147
					0.21049	1.28073	1.07941																			0.788529	0.462353	0.4425	0.503382
					0.414608	1.21897	1.17412																			1.28073	0.836471	1.07941	0.915294
					0.519804	1.56588	1.16721																			1.21897	0.437353	1.17412	0.814706
					0.239216	1.58147	1.27441																			1.56588	0.393529	1.16721	0.587059
					0.402451	2.12735	0.883676																			1.58147	0.469412	1.27441	0.873971
					0.457157	1.91882	0.864853																			2.12735	0.709853	0.883676	0.442794
					0.535686	0.972794	1.11471																			1.91882	0.408971	0.864853	0.381176
					0.589412	0.917941	1.18015																			0.972794	1.53471	1.11471	0.685735
					0.76049	1.17735	1.18779																			0.917941	0.767794	1.18015	0.5975
					0.648235	0.658824	1.51353																			1.17735	0.942941	1.18779	0.672353
					0.458725	1.63015	2.53544																			0.658824	0.723235	1.51353	0.900588
					0.447941	1.51912	0.97																			1.63015	0.724706	2.53544	1.07132
					0.546569	1.03441	0.901324																			1.51912	0.989706	0.97	0.598529
					0.65951	1.44794	0.720294																			1.03441	1.43897	0.901324	0.927059
					0.67951	1.59294	1.13412																			1.44794	0.662059	0.720294	0.32
					0.537843	1.41353	0.961029																			1.59294	0.34	1.13412	0.545
					0.783137	0.690441	0.994118																			1.41353	0.886618	0.961029	0.855882
					0.381176	1.02221	1.42912																			0.690441	0.530441	0.994118	1.10897
					0.523529	0.572059	1.36706																			1.02221	0.394853	1.42912	0.244265
					0.656275	0.9575	0.648971																			0.572059	0.757059	1.36706	0.350588
					0.486569	0.779412	1.36441																			0.9575	0.755	0.648971	0.833971
					0.519216	0.547353	1.36441																			0.779412	0.534118	1.36441	0.815588
					0.666667	0.818824	1.11323																			0.547353	0.698088	1.36441	0.542941
					0.600392	1.22294	1.61162																			0.818824	0.400882	1.11323	0.213529
					0.551373	0.989706	1.06485																			1.22294	0.574853	1.61162	0.782647
					1.0798	1.4725	1.05971																			0.989706	0.441912	1.06485	0.728824
					0.526471	0.676618	1.10177																			1.4725	0.747794	1.05971	1.02529
					0.657745	1.22485	0.826324																			0.676618	0.629412	1.10177	0.431176
					0.541667	0.547794	1.25059																			1.22485	1.04603	0.826324	0.798676
					0.408333	0.829412	1.39397																			0.547794	0.538235	1.25059	0.703971
					0.605686	1.24044	1.54691																			0.829412	0.432647	1.39397	0.782206
					0.711765	1.42338	1.93985																			1.24044	0.74	1.54691	0.949265
					0.472745	1.11338	1.40265																			1.42338	1.08147	1.93985	1.11191
					0.641863		3.40794																			1.11338		1.40265	0.876765
					0.613627		0.951176																					3.40794	0.896618
							1.20426																					0.951176	0.479706
							1.55103																					1.20426	1.17397
							1.15559																					1.55103	0.984559
																												1.15559	0.734853
																													0.802647

## Sheet: Figure S3
S3a		log2FC(T315I/WT)	-log(P-value)			S3b	GESA list of the GO set that upregulates in T315I-Bcr-Abl-32D cells
	Itgb5	-14.8914	20.5476			NAME	GS<br> follow link to MSigDB	GS DETAILS	SIZE	ES	NES	NOM p-val	FDR q-val	FWER p-val	RANK AT MAX	LEADING EDGE
	Sgk1	-12.3818	14.2244			GOBP_REGULATION_OF_RAC_PROTEIN_SIGNAL_TRANSDUCTION	GOBP_REGULATION_OF_RAC_PROTEIN_SIGNAL_TRANSDUCTION	Details ...	21	0.638417	2.01629	0	0.162	0	174	tags=10%, list=1%, signal=10%
	Plch1	-11.6783	12.3331			GOBP_RAC_PROTEIN_SIGNAL_TRANSDUCTION	GOBP_RAC_PROTEIN_SIGNAL_TRANSDUCTION	Details ...	38	0.496471	1.95864	0	0.162	0.162	1300	tags=13%, list=10%, signal=15%
	Msrb3	-11.2371	11.2997			GOBP_POSITIVE_REGULATION_OF_MICROTUBULE_POLYMERIZATION_OR_DEPOLYMERIZATION	GOBP_POSITIVE_REGULATION_OF_MICROTUBULE_POLYMERIZATION_OR_DEPOLYMERIZATION	Details ...	28	0.524467	1.82513	0	0.212358	0.316	312	tags=11%, list=2%, signal=11%
	Sh3rf2	-11.0616	10.9566			GOBP_PIGMENT_GRANULE_ORGANIZATION	GOBP_PIGMENT_GRANULE_ORGANIZATION	Details ...	34	0.547849	1.80769	0	0.237536	0.316	2108	tags=26%, list=16%, signal=31%
	Olfm3	-10.942	10.6544			GOBP_REGULATION_OF_CELL_GROWTH_INVOLVED_IN_CARDIAC_MUSCLE_CELL_DEVELOPMENT	GOBP_REGULATION_OF_CELL_GROWTH_INVOLVED_IN_CARDIAC_MUSCLE_CELL_DEVELOPMENT	Details ...	22	0.69879	1.76172	0	0.275279	0.483	454	tags=18%, list=3%, signal=19%
	Pde3b	-10.4499	28.9449			GOBP_VASCULAR_ASSOCIATED_SMOOTH_MUSCLE_CELL_MIGRATION	GOBP_VASCULAR_ASSOCIATED_SMOOTH_MUSCLE_CELL_MIGRATION	Details ...	24	0.505303	1.7278	0	0.27842	0.483	2756	tags=42%, list=21%, signal=52%
	Uaca	-10.2713	9.66755			GOBP_POSITIVE_REGULATION_OF_CELLULAR_RESPONSE_TO_TRANSFORMING_GROWTH_FACTOR_BETA_STIMULUS	GOBP_POSITIVE_REGULATION_OF_CELLULAR_RESPONSE_TO_TRANSFORMING_GROWTH_FACTOR_BETA_STIMULUS	Details ...	22	0.660697	1.72372	0	0.261789	0.483	303	tags=9%, list=2%, signal=9%
	Trpa1	-10.2163	8.91414			GOBP_PHYSIOLOGICAL_CARDIAC_MUSCLE_HYPERTROPHY	GOBP_PHYSIOLOGICAL_CARDIAC_MUSCLE_HYPERTROPHY	Details ...	27	0.633264	1.69985	0	0.298862	0.483	883	tags=22%, list=7%, signal=24%
	Axin2	-10.1932	8.75131			GOBP_NEGATIVE_REGULATION_OF_RHO_PROTEIN_SIGNAL_TRANSDUCTION	GOBP_NEGATIVE_REGULATION_OF_RHO_PROTEIN_SIGNAL_TRANSDUCTION	Details ...	17	0.683446	1.69524	0	0.283655	0.483	1737	tags=18%, list=13%, signal=20%
	Ush2a	-9.87296	8.13762			GOBP_POSITIVE_REGULATION_OF_TRANSCRIPTION_ELONGATION_BY_RNA_POLYMERASE_II	GOBP_POSITIVE_REGULATION_OF_TRANSCRIPTION_ELONGATION_BY_RNA_POLYMERASE_II	Details ...	49	0.413682	1.68437	0	0.394235	0.839	4450	tags=37%, list=33%, signal=55%
	Dubr	-9.64653	7.41679			GOBP_INTEGRATED_STRESS_RESPONSE_SIGNALING	GOBP_INTEGRATED_STRESS_RESPONSE_SIGNALING	Details ...	18	0.404698	1.68247	0	0.373123	0.839	4001	tags=44%, list=30%, signal=63%
	Igkv14-111	-9.36609	7.02797			GOBP_POSITIVE_REGULATION_OF_DNA_TEMPLATED_TRANSCRIPTION_ELONGATION	GOBP_POSITIVE_REGULATION_OF_DNA_TEMPLATED_TRANSCRIPTION_ELONGATION	Details ...	59	0.385302	1.66548	0	0.467917	0.839	4450	tags=36%, list=33%, signal=53%
	Oaf	-9.26976	6.7798			GOBP_REGULATION_OF_GTP_BINDING	GOBP_REGULATION_OF_GTP_BINDING	Details ...	16	0.603313	1.64994	0	0.508971	0.839	1978	tags=25%, list=15%, signal=29%
	BC049987	-9.14599	6.10158
	Nudt12	-9.08513	6.43214
	Zkscan7	-9.06749	6.59355
	Slc6a12	-9.06194	5.83931
	Gm25436	-8.88113	6.00302
	Olfr827	-8.83678	5.91911
	Tmem151b	-8.65809	5.18152
	Ifih1	-8.5923	5.70225
	Gkap1	-8.42322	5.87397
	Abcg3	-8.25864	4.6924
	Slc30a2	-8.13306	5.42965
	Abi3	-8.09259	4.28029
	Trap1a	-7.98833	14.3421
	Gtsf1	-7.91056	23.5904
	Gm2270	-7.85834	3.87785
	Epb41l4b	-7.83245	9.80835
	Car5b	-7.82052	9.66446
	4930539E08Rik	-7.79326	4.81192
	Vmn2r13	-7.69159	3.50778
	Mpl	-7.5653	54.5499
	Gm3830	-7.47578	3.15331
	Trim30d	-7.3667	3.73381
	Fbxo2	-7.36344	31.4979
	Zfp422	-7.34372	42.1662
	Pros1	-7.12017	10.9673
	Scin	-7.10081	31.5426
	Igkv1-110	-7.05952	2.45392
	Trim6	-7.04577	3.67026
	Fam46d	-6.90814	3.4137
	Chd7	-6.85635	17.5721
	Gm10717	-6.8417	3.08668
	Tmem25	-6.77677	2.20008
	Ces2g	-6.763	104.723
	Gsta4	-6.71336	13.3959
	Gm31571	-6.66661	1.84483
	Il12b	-6.61098	1.77919
	Nefh	-6.57027	98.5189
	Alox5	-6.50292	53.3469
	Plekhg4	-6.46402	1.69774
	Chrm4	-6.34706	10.6887
	9330175E14Rik	-6.33623	1.80113
	E130018N17Rik	-6.26639	2.44939
	Rab33a	-6.23208	1.50338
	Antxr1	-6.18363	2.39189
	Il17rc	-5.99221	4.29091
	Cd163	-5.9419	4.17442
	Ampd3	-5.87641	27.0979
	Myo7a	-5.83062	7.8907
	Otof	-5.80074	1.65101
	Vsig8	-5.69897	1.63941
	Gm13387	-5.69436	1.81282
	Gm3953	-5.65167	1.59865
	4933425L06Rik	-5.65078	1.75421
	Gm30648	-5.62266	25.6265
	Gm32742	-5.61225	4.89441
	Gm12602	-5.56556	5.15659
	Meis3	-5.55961	1.68514
	Celsr2	-5.51012	6.27819
	Padi3	-5.50348	16.5679
	Ptpn14	-5.46168	7.86059
	Wscd2	-5.29586	3.7452
	Amph	-5.28167	1.39905
	Ighm	-5.17331	2.12673
	Slc35g3	-5.15911	4.79953
	Ephb2	-5.10303	28.4547
	Apol9b	-4.98207	1.44124
	Serinc2	-4.94871	6.99061
	Gnb4	-4.88239	9.64076
	Nlrp3	-4.7446	5.27431
	Erbb3	-4.73991	18.5417
	Gm34084	-4.70863	1.86038
	Alox12	-4.70283	2.29781
	Tnfrsf10b	-4.65919	6.25831
	Ptprt	-4.65153	5.21363
	Tifab	-4.64566	2.30325
	4933439K11Rik	-4.62816	4.67617
	Xrcc5	-4.60301	24.5224
	Podxl	-4.58656	43.2431
	Asb11	-4.55646	9.79387
	Xlr4b	-4.53773	36.1414
	Ralgds	-4.50848	7.15877
		-4.5051	1.45832
	Tbxas1	-4.48316	2.97661
	Gp5	-4.39691	1.46923
	Ccdc38	-4.36389	9.54155
	Gngt2	-4.35236	3.9084
	Wnt10a	-4.32094	1.90895
	Soga1	-4.31296	32.5467
	Foxj1	-4.30909	1.36256
	Gm10516	-4.27753	1.83343
	Bmp1	-4.25244	18.7733
	Lta	-4.23707	1.32834
	Bcl3	-4.21461	3.41838
	Dbn1	-4.20211	11.2783
	Nynrin	-4.19941	3.66437
	Disc1	-4.18499	3.58524
	Strip2	-4.16712	3.33924
	Prickle1	-4.13231	9.79495
	Il34	-4.10948	3.90265
	Hook1	-4.10832	38.0802
	Syngap1	-4.08441	24.623
	Gm21738	-4.06683	5.88545
	Gm15738	-4.04192	1.66457
	Pdzd2	-4.02896	15.777
	Rimbp3	-4.01589	4.75776
	Zc2hc1a	-4.01236	15.8141
	Plekha6	-3.96464	9.642
	Gpr137b-ps	-3.8839	4.74882
	Ctss	-3.87803	2.50645
	Fbxo44	-3.85681	6.00261
	4833413E03Rik	-3.83856	4.99635
	Gm45353	-3.82807	5.27182
	Prss42	-3.82721	5.0164
	Slc25a35	-3.80161	1.55873
	Clcf1	-3.78875	2.31539
	Vkorc1	-3.76499	1.45831
	Fmo5	-3.73996	8.4368
	Mapk8ip2	-3.725	2.06508
	Mfsd2b	-3.71981	5.18531
	Tet1	-3.71003	3.15331
	Mcam	-3.70962	7.56294
	Cysltr1	-3.65557	2.00148
	Nlrc5	-3.63421	15.5547
	C1qtnf1	-3.6223	4.73116
	Slc9a5	-3.60696	6.50924
	Xpnpep2	-3.58981	2.11641
	Gm26870	-3.58957	1.84914
	F8	-3.57372	4.27579
	Inca1	-3.54987	1.32819
	Ripk3	-3.52926	5.72551
	Rassf4	-3.52544	2.45758
	Trgj1	-3.51618	7.14651
	Gata1	-3.48952	19.949
	Nrarp	-3.42534	1.74739
	C5ar2	-3.41902	6.9962
	Gamt	-3.39233	3.59035
	Adamtsl5	-3.38608	1.73712
	Tfr2	-3.38383	4.61595
	Gm44510	-3.37361	1.5469
	Slc6a13	-3.36551	12.6111
	Gm44509	-3.31002	4.82607
	Spns3	-3.30939	11.4104
	Adcy6	-3.29716	21.0569
	Usp18	-3.26924	4.56526
	Cfap45	-3.26349	5.12312
	Rfx2	-3.2426	13.2841
	Sox6	-3.22789	1.93907
	Trim30a	-3.19544	9.73601
	Glt8d2	-3.18574	2.31612
	Fam83h	-3.18021	3.28106
	Ankrd33b	-3.15613	11.0533
	Gm15674	-3.15282	4.87365
	Tspan13	-3.13878	23.1949
	Cdon	-3.10861	18.4616
	Sdc3	-3.0662	2.85657
	Dusp23	-3.04412	7.69334
	Hcn2	-3.04401	3.81629
	Zfp184	-3.03122	2.51114
	Fam241b	-3.02193	4.3724
	Gm10800	-3.00755	3.34223
	Zscan30	-2.99945	2.05682
	Gpr162	-2.97456	2.40937
	Cnih2	-2.97316	3.95238
	Prkcg	-2.97266	3.68192
	Traf5	-2.96205	13.6006
	Xaf1	-2.9594	1.57555
	Fam131a	-2.95259	1.34905
	Pacsin1	-2.93423	4.65813
	Plvap	-2.92626	1.31108
	Fam84b	-2.92591	2.20008
	Mamdc2	-2.91614	15.0708
	Sept3	-2.90262	6.00302
	Clec11a	-2.8985	5.4628
	Mtss1l	-2.87593	1.6038
	Eng	-2.8757	5.49097
	Serf1	-2.85775	5.73913
	Il17d	-2.85724	1.90663
	Gm15675	-2.83395	6.67094
	Angpt1	-2.83272	1.47114
	Gm32122	-2.83062	6.21802
	Gm26737	-2.829	1.4527
	Ltk	-2.81914	4.7255
	Atp7b	-2.81059	2.11477
	Gnat2	-2.80227	6.17639
	Mctp1	-2.79126	23.7815
	Ttc16	-2.78667	2.15261
	Sftpb	-2.78094	1.61948
	Lhpp	-2.75042	5.28127
	Myo15b	-2.7333	2.66506
	Gm36503	-2.71481	8.56843
	Cadm4	-2.71212	4.24468
	Vwf	-2.70683	1.37134
	Ltbp4	-2.69976	2.35034
	Ctnnbip1	-2.67463	4.78367
	Kcnk4	-2.67312	2.24395
	Gm16712	-2.66725	3.23159
	Fgf11	-2.64928	7.73205
	Plxdc1	-2.64614	1.70124
	Cttnbp2nl	-2.64209	7.72665
	Nipa1	-2.60916	18.5365
	Hyal3	-2.58826	4.12792
		-2.58341	1.44607
	Apol10b	-2.55538	1.74408
	Osgin1	-2.54912	2.94499
	Gm15915	-2.54221	3.36194
	Cda	-2.54033	5.20974
	Gdpd1	-2.5198	5.53259
	Epm2a	-2.51963	1.99386
	Cd101	-2.51038	1.60539
	A230056P14Rik	-2.50999	4.88297
	Cspg5	-2.50142	1.45158
	Gpr174	-2.49283	8.58562
	Gm26579	-2.47248	1.63941
	Gpr68	-2.46498	3.20252
	Man1c1	-2.44528	3.00113
	Fgd1	-2.42772	8.30556
	Eno3	-2.42632	9.97219
	Kazald1	-2.42422	1.5788
	Sema6c	-2.41188	1.31212
	Trgj2	-2.4118	11.467
	Sort1	-2.40998	11.45
	Cacnb3	-2.38805	2.32371
	Gm16124	-2.38433	1.40313
	Serpinb9	-2.38416	3.69025
	Mgst2	-2.38203	4.67617
	Tcrg-C3	-2.37812	9.66722
	Bach2	-2.36891	2.36153
	Il1rl1	-2.36672	7.40692
	Vipr2	-2.36503	5.44487
	Acsf2	-2.36292	2.45645
	Il15	-2.35541	2.20927
	3110043O21Rik	-2.3548	6.6226
	B3gnt5	-2.33967	4.17262
	Hmgb1-ps7	-2.32509	2.71915
	Camkk1	-2.32268	6.50924
	Gm5526	-2.31003	1.33805
	Nrip2	-2.30947	1.39019
	Abcc5	-2.2951	9.68889
	Psd3	-2.28588	10.7715
	Vsig10	-2.28457	5.31905
	Qprt	-2.2767	3.10893
	Ptgr1	-2.27552	7.69166
	Capn3	-2.2722	3.48638
	Agrn	-2.27002	6.2341
	Ghr	-2.25068	6.74384
	Arntl	-2.24171	8.84714
	Tcrg-C2	-2.22845	12.7134
	Pogk	-2.22031	13.5907
	E130307A14Rik	-2.21574	6.19132
	Gm17094	-2.20882	2.6238
	H2-K1	-2.18762	4.79117
	F630042J09Rik	-2.18428	5.23846
	Fgd4	-2.18224	1.34539
	Card11	-2.17483	8.14136
	Dip2a	-2.17342	8.46467
	Gm3604	-2.15553	5.78464
	Dstyk	-2.15393	8.48426
	Zfp995	-2.14715	2.37878
	Zfp974	-2.10512	2.29246
	Phc1	-2.10465	8.3717
	Cd180	-2.1007	8.76692
	Ripor3	-2.09909	13.2871
	Stxbp1	-2.09413	4.34952
	Rasgrp4	-2.08949	2.72752
	Sbk1	-2.0652	4.66572
	Ids	-2.06321	9.87965
	Nrbp2	-2.01797	9.66446
	Aox1	-2.01163	2.83881
	Pfkfb4	-2.01157	5.66608
	Prkar2a	-2.00725	15.4947
	Tcf7l1	-2.00268	1.56032
	AI504432	-2.00081	6.64984
	Ebi3	-1.98935	5.83014
	Ift43	-1.98784	1.65207
	Purg	-1.98748	3.8761
	Ffar4	-1.98658	2.94059
	Gm47815	-1.9828	3.26372
	Igsf9b	-1.98054	1.50636
	Slc9a3r2	-1.98007	3.07067
	Prss16	-1.9705	2.72383
	Kif1b	-1.9678	11.7877
	Lrrc66	-1.95976	1.54302
	Zfpm1	-1.95583	9.55757
	Kazn	-1.95511	11.8712
	Zcwpw1	-1.95061	5.95498
	Tecpr1	-1.95019	3.09092
	Cmya5	-1.93972	2.26602
	Suox	-1.93847	3.67666
	Trim62	-1.9347	2.77175
	Kcnab3	-1.93145	2.55112
	Gm47155	-1.91679	1.5819
	Cd55	-1.90307	6.48081
	B930036N10Rik	-1.89289	2.12673
	Slc12a4	-1.88551	2.89579
	Zfp980	-1.88439	3.50624
	Cep83os	-1.88373	4.28029
	Gm47694	-1.88184	1.52484
	Igfals	-1.8785	3.59097
	Kcna3	-1.86706	5.16671
	P3h3	-1.86673	3.37057
	A930005H10Rik	-1.86159	3.88704
	Kctd6	-1.85815	3.28358
	Hdac2	-1.82343	10.3236
	C230057M02Rik	-1.82074	2.1689
	Gimap6	-1.79917	1.38355
	Wdr47	-1.7935	5.58776
	Upp1	-1.79012	2.91164
	Gp1ba	-1.78597	3.81642
	Exoc3l	-1.7855	3.5087
	Scpep1	-1.78104	1.81231
	Gm2a	-1.77831	4.78724
	Cdc14a	-1.7652	12.6208
	Ccdc62	-1.76458	1.34814
	Hif3a	-1.75549	3.20972
	Acacb	-1.74004	2.73693
	Magi3	-1.73602	10.9061
	Chrnb1	-1.72546	2.01644
	Il27ra	-1.71767	4.50684
	Clcn2	-1.71669	2.32107
	Gclm	-1.71403	3.88753
	Mbnl3	-1.71114	5.93464
	Zfp229	-1.70886	4.04967
	Gm45629	-1.70446	1.43946
	Ltb4r2	-1.70205	4.30394
	Parp14	-1.69138	2.89234
	Micall2	-1.68614	6.52426
	H2-T10	-1.68009	1.49552
	Fam78a	-1.67864	4.11316
	Itsn1	-1.67632	3.31309
	Tsga10	-1.67248	1.67554
	Rap1gap2	-1.67241	2.4003
	C77080	-1.66496	2.10323
	Taf13	-1.65148	4.64228
	Rabgap1l	-1.64995	4.20058
	Gm4890	-1.63561	1.33415
	Tmem64	-1.63144	8.54701
	Gm4759	-1.62648	1.49009
	Nlrc3	-1.62073	3.46913
	Gm11417	-1.6175	1.37058
	Man1a2	-1.61058	9.80835
	Tle2	-1.60753	1.60227
	Pcolce	-1.6063	1.98267
	Zscan22	-1.60502	1.43479
	Zbtb20	-1.59704	1.43508
	Rsph3b	-1.59228	1.63837
	Mgst3	-1.58622	1.5822
	Them4	-1.56805	3.3068
	Fig4	-1.5668	3.23159
	Mtcp1	-1.56057	1.62851
	Zbtb4	-1.55999	2.93222
	Stx3	-1.55702	4.11875
	Dclre1b	-1.55679	8.44985
	Gng2	-1.55529	3.22766
	Rwdd3	-1.55485	2.1109
	Cdip1	-1.55362	6.17639
	Tmem218	-1.54548	1.71122
	Il18r1	-1.53894	4.49833
		-1.53784	1.5433
	Agl	-1.53624	7.97574
	Zfp619	-1.53226	1.51523
	Ptpn22	-1.52895	2.19635
	Ube2a	-1.52484	5.78464
	Fam241a	-1.52418	4.29097
	Atp5f1	-1.50915	12.4759
	Zfp72	-1.50776	2.52055
	Wdr78	-1.50675	2.31473
	Gpat3	-1.49983	1.47435
	Osbpl1a	-1.49594	6.99584
	Ppp1r3e	-1.49272	1.53744
	Lpgat1	-1.4865	5.4119
	Gata2	-1.48494	7.37545
	Cldn19	-1.48432	1.36266
	Fmr1	-1.48304	3.64435
	Hipk1	-1.4815	10.2225
	Fam212b	-1.47974	4.75259
	Zfp119b	-1.47951	1.6641
	Sike1	-1.47926	8.5877
	Csde1	-1.47872	6.46226
	Rapgefl1	-1.47394	2.11178
	Lrif1	-1.47041	2.49472
	Fam3c	-1.45442	4.97782
	Crem	-1.44856	2.79297
	Thap2	-1.43615	5.0321
	Daglb	-1.43263	7.23114
	Asf1a	-1.42159	4.7207
	Tmsb10	-1.42018	2.98304
	Bhlhe40	-1.41995	4.13262
	Atxn7l2	-1.41983	4.99041
	Epha2	-1.41727	3.24115
	Psmb9	-1.41727	2.0357
	Bcas2	-1.41151	9.80835
	Slc39a8	-1.40944	3.99546
	Plxnc1	-1.40609	2.7149
	St7l	-1.40066	5.5215
	Samd9l	-1.39723	2.0252
	Rnd2	-1.39684	1.43843
	Firre	-1.38799	1.65355
	Extl2	-1.38774	6.05095
	Rdh13	-1.38712	5.37413
	Ankrd9	-1.38626	1.68168
	Ap1s2	-1.37584	6.29096
	Dph5	-1.37528	3.45552
	Traf3ip2	-1.37363	2.18617
	Esco2	-1.37171	2.4889
	Wars2	-1.37111	6.24017
	Ankrd24	-1.36481	4.46354
	Nr1d2	-1.36412	2.69254
	Lrrc20	-1.36309	4.78427
	Zfp934	-1.36157	2.41796
	Fam102b	-1.36024	6.29096
	Trim26	-1.35942	3.62281
	Slc16a4	-1.35579	1.83182
	Ccne2	-1.35503	2.66797
	Rcbtb1	-1.34842	3.49781
	Dnase1	-1.34834	1.6114
	Larp7	-1.34534	3.10603
	Phtf1	-1.34472	7.28814
	Rsbn1	-1.3409	5.04088
	Fktn	-1.33847	2.19581
	Chchd7	-1.33686	7.02316
	Mettl14	-1.33568	4.32347
	Trim33	-1.33566	6.31132
	Gas2	-1.33504	5.04731
	Magohb	-1.33496	1.44095
	Prkx	-1.33486	5.44487
	Htatsf1	-1.33386	3.48654
	Aifm2	-1.3268	2.13107
	Bcl9	-1.3266	7.62182
	Pqlc2	-1.32486	1.76041
	Trim45	-1.32306	1.6033
	Slc25a43	-1.3228	1.65355
	Zfp275	-1.32193	6.877
	Nkrf	-1.31821	3.73381
	Clcc1	-1.31806	7.14225
	Spns2	-1.31655	5.38984
	Zscan21	-1.31588	4.3263
	Notch2	-1.31377	7.93869
	Nek2	-1.31146	7.73173
	Slc22a23	-1.30816	3.33173
	5430427O19Rik	-1.30631	2.36532
	Rtca	-1.3047	7.25274
	Ddx20	-1.30456	6.85944
	Wdr3	-1.29964	4.93226
	Txndc16	-1.2946	4.52906
	Pld3	-1.28874	1.44594
	Pet2	-1.28866	1.9923
	Nt5c3	-1.28512	2.29246
	Gbe1	-1.28157	1.91675
	Akap17b	-1.27973	2.27344
	Gls2	-1.2788	3.32635
	Zfp983	-1.27646	1.54906
		-1.27625	1.67822
	Rnf115	-1.27488	6.45821
	Stxbp3	-1.27194	4.72542
	Enpp5	-1.26983	2.2044
	Rhbdd2	-1.2695	4.39284
	Wdr77	-1.26948	4.73116
	Alg14	-1.26803	3.47834
	Ska1	-1.26699	3.93849
	Helz2	-1.26632	1.60227
		-1.26575	1.30536
	Tmem8	-1.26352	3.78938
	Pecr	-1.26173	2.11638
	Pou2f2	-1.26134	3.50079
	Smim19	-1.26015	1.67747
	Atp11c	-1.25999	2.66924
	Slc35a3	-1.25612	6.78286
	Elavl2	-1.25584	1.68682
	Esr1	-1.25305	1.62987
	Tfrc	-1.24272	2.01601
	Ppfibp1	-1.24248	3.89429
	Adgrg5	-1.23953	1.79101
	Cux1	-1.23914	3.73331
	Flvcr1	-1.23787	3.72675
	Napepld	-1.23505	2.1689
	Pkp2	-1.23429	1.42905
	Mcu	-1.23341	4.16564
	Clcn3	-1.23206	3.72537
	Ap1ar	-1.23108	3.58983
	Hmces	-1.22895	4.2647
	Amd-ps4	-1.22701	1.57519
	Prkab2	-1.22679	3.20967
	Qrsl1	-1.22462	1.61456
	Gm3608	-1.2236	4.62312
	Capza1	-1.22136	5.60359
	Ascc3	-1.21959	3.33924
	Psma5	-1.2191	7.62188
	Wdr44	-1.21867	2.75473
	Stx2	-1.21834	2.19581
	Rwdd2a	-1.21704	1.36943
	Pde4dip	-1.21503	3.45057
	Unkl	-1.21382	3.20106
	Gnai3	-1.21379	5.75465
	Tdrd7	-1.21332	1.97937
	Mlh3	-1.21299	1.64068
	Nat6	-1.21242	1.61182
	Slc22a15	-1.21241	3.89736
	Jade3	-1.20915	5.84627
	Nat8f4	-1.20581	2.17578
	Brca2	-1.20513	2.99645
	Pik3r6	-1.20507	4.03254
	Cep83	-1.20357	2.26936
	Clnk	-1.20257	2.20249
	Kif1c	-1.2017	4.15285
	Zgrf1	-1.20148	1.48594
	Atp10d	-1.19722	3.36179
	Xiap	-1.19712	5.83014
	Hnrnph3	-1.19477	2.12673
	Ccdc138	-1.19459	1.52502
	H2-D1	-1.19436	1.33211
	Ppa1	-1.19289	4.48478
	Rab37	-1.1911	1.37058
	Kif17	-1.1902	1.43843
	Dnaaf2	-1.18791	2.3954
	Fut10	-1.18741	2.35648
	Ccdc91	-1.18625	3.05157
	Ctso	-1.18622	2.50231
	Dram2	-1.18565	3.98919
	Gimap4	-1.18506	2.04733
	Gdap2	-1.18153	5.38984
	Dnm1l	-1.17892	3.18472
	Zfp945	-1.17865	1.38559
	Map3k6	-1.17724	3.21077
	Tpr	-1.17636	2.65615
	Zmat1	-1.17555	1.74136
	Cenpe	-1.17276	2.13387
	Slc30a1	-1.16596	1.87237
	mt-Co3	-1.16259	1.54906
	Spats2	-1.16209	2.93023
	Rap1a	-1.15948	3.38789
	Mllt11	-1.15842	2.35107
	Psmb8	-1.15543	2.30014
	Zfp629	-1.15474	2.25376
	Brcc3	-1.1547	2.70068
	Plag1	-1.15294	3.95446
	Adam9	-1.15237	5.42014
	Klhl36	-1.15233	1.8684
	Pgrmc1	-1.1494	4.82015
	Fundc2	-1.14843	4.61649
	Cotl1	-1.14835	2.0627
	Cdh24	-1.14738	2.41804
	Prpf38b	-1.1471	2.07126
	Rcor3	-1.14632	3.80464
	Fam120c	-1.14224	2.44075
	C330007P06Rik	-1.1417	2.77186
	Jrk	-1.13938	1.45004
	Pla2g4a	-1.13784	5.49464
	Sec22b	-1.13696	4.70574
	Anxa1	-1.13517	3.05746
	Tbck	-1.13469	4.65853
	Abcd3	-1.13395	4.97916
	Nus1	-1.13387	4.2392
	Frrs1	-1.13326	3.23217
	Cd2ap	-1.13288	1.74214
	Cisd2	-1.1323	3.54372
	Stox1	-1.1319	1.53023
	Adgrl1	-1.12932	3.65384
	Cyb561d1	-1.12826	3.04866
		-1.1274	1.97736
	Hmgn1	-1.12588	6.04465
	Phf6	-1.12245	5.19754
	B2m	-1.12232	2.12349
	Sema4c	-1.1219	4.16006
	Ifit2	-1.11627	3.54667
	Pcyt1b	-1.11136	1.48239
	Gabpb2	-1.11129	2.11773
	Homer1	-1.11078	3.57842
	Nacc2	-1.10909	1.46483
	Rev3l	-1.1066	1.91424
	Stard9	-1.10458	1.5469
	Rnf170	-1.10284	2.14484
	Nfkb1	-1.10228	6.14555
	Xlr4c	-1.09445	1.31924
	Ndufa1	-1.09442	2.49443
	Ippk	-1.09388	3.77622
	Megf9	-1.08877	3.30456
	Mtm1	-1.08319	1.79898
	Dcp2	-1.08111	2.9508
	Nsmaf	-1.08009	4.8546
	Gpr89	-1.07975	5.12092
	Coq7	-1.07682	1.36696
	Aaed1	-1.07427	2.09181
	Gk5	-1.07351	1.91577
	Hprt	-1.06918	4.18251
	Herc3	-1.06616	4.58968
	Eea1	-1.06556	2.53355
	Cept1	-1.065	5.15766
	Yae1d1	-1.06361	2.84506
	Chd1l	-1.06315	4.07413
	Etnk1	-1.06216	3.58872
	Fut8	-1.06147	1.81769
	Angel2	-1.06064	4.85919
	Mospd1	-1.05837	1.40906
	Vbp1	-1.05817	3.96358
	Dtl	-1.05797	2.90372
	Nt5dc1	-1.05792	3.46771
	Rap2c	-1.05788	3.12145
	Cul4b	-1.05709	4.30656
	Slc30a7	-1.05218	3.60471
	BC003331	-1.05174	2.85933
	Rwdd1	-1.0514	3.36001
	Ttf2	-1.04943	4.4794
	Cetn2	-1.04904	3.09699
	Hlcs	-1.04669	3.02153
	Ints12	-1.04612	4.41191
	Tmem260	-1.04446	3.04765
	Rpf2	-1.04331	1.91495
	Slc25a16	-1.04281	3.33977
	Fam46a	-1.0389	1.63809
	Rnpc3	-1.03805	1.64068
	Tmem167b	-1.03254	2.3663
	Mcm9	-1.03171	2.96667
	Nr4a2	-1.0295	1.78011
	Cenpp	-1.02923	2.85368
	Serac1	-1.02835	1.33316
	Hsf2	-1.02531	1.92602
	Cdk16	-1.02474	2.03924
	Dennd2d	-1.02447	2.36198
	Tmbim4	-1.02362	2.74932
	Macrod1	-1.02034	1.68168
	Slc26a2	-1.02033	2.06442
	Phgdh	-1.01825	1.41927
	Mecp2	-1.01801	4.18182
	Ing3	-1.01555	2.53868
	Ifitm3	-1.01441	2.29439
	Cpne2	-1.01401	2.4678
	Arhgap4	-1.01301	3.52806
	Vma21	-1.01184	4.09308
	Inpp5f	-1.00963	1.43237
	Arap3	-1.00942	3.07247
	Uxt	-1.00915	1.69594
	Coa7	-1.0083	1.52017
	Zscan26	-1.0071	2.7525
	Brwd1	-1.00699	2.1682
	Pomk	-1.00416	1.75114
	Reep3	-1.00249	4.11438
	Mcur1	-1.00246	3.61779
	Polg	-1.00163	3.80377
	Hnrnpll	-1.00017	4.19262

## Sheet: Figure S4
		Vehicle				BSO
	JMF4073 (mM)	0	0.5	1.25	2.5	0	0.5	1.25	2.5
	Replicate 1	100	90.8121	79.0029	63.9812	83.2384	0	0	0
	Replicate 2	100	108	86	70	115	10	0	0
	Replicate 3	100	88	80	71.46	94.5481	7.24004	0	0
